# Supplementary material for: Integrative genomic analysis identifies epigenetic marks that mediate genetic risk for epithelial ovarian cancer
Source: BMC Med Genomics. 2014 Jan 30;7:8. doi: 10.1186/1755-8794-7-8 (PMC3916313; doi:10.1186/1755-8794-7-8)
Supplement: Additional file 1: Table S1 — P-values based on examining the association between the top 3 principal components and covariate information. [file 1755-8794-7-8-S1.xlsx]

## Sheet: Results from PC analysis.txt
Table S1: P-values based on examining the association between the top 3 principal components and covariate information.
	Principal Components (% of variability explained)
Covariate	PC1 (21%)	PC2 (14%)	PC3 (5%)
EOC status*	0.637424	2.5537e-05	4.04378e-32
Age*	0.256604	0.414076	0.000171373
Current Smoker*	0.280067	0.981121	0.0430174
Alcohol*	0.393562	0.683888	0.361617
Parity*	0.880069	0.532019	0.00533882
Enrollment Year*	0.644347	0.378105	0.188406
Region of Residence*	0.461295	0.743762	0.38493
Batch	5.10915e-25	4.90222e-79	1.75576e-10
* Models were adjusted for Batch. Green cells indicate instances p <0.05.
