# Supplementary material for: Integrative genomic analysis identifies epigenetic marks that mediate genetic risk for epithelial ovarian cancer
Source: BMC Med Genomics. 2014 Jan 30;7:8. doi: 10.1186/1755-8794-7-8 (PMC3916313; doi:10.1186/1755-8794-7-8)
Supplement: Additional file 3: Table S2 — Pyrosequencing methylation assay and correlation with Illumina 27 K methylation beta values. [file 1755-8794-7-8-S3.xlsx]

## Sheet: Table S1
Table S2: Pyrosequencing methylation assay and correlation with Illumina 27K methylation beta values
CpG	Gene	Chr:Position		Primer sequence (5′ to 3′)	N	Pearson correlation
cg11235426	DUSP22	6: 237,522	F	GGTTTTTGTAGTTGATTTGTTGATATTG	86	0.86
			R	CATCCCATTCCCCATAATAAC
			S	CCATTCCCCATAATAACT
cg01888566	MEST	7:129913749	F	TGTTGGAGAGGGGAGGGTTTT	60	0.94
			R	CCAACCTCCAAAACTAACTATC
			S	ATTATATAACTTTTATATTCTCTAC
cg13315147	CYP2E1	10:135191518	F	GATTGTTGTGAATATTGAATGGGTTAATAA	70	0.84
			R	ACTCCTCACCTCCCTTCCCTCAAA
			S	AAATTTAAAAGTTAAATGAATTGAT
cg03923277	TDG	12: 102883862	F	AGTTTGGAGGAGGAGTTTGAGTTTA	89	0.96
			R	CCAACCAACCTACCCAACAAT
			S	GTTTTTGGGGTTGTTTTA
cg16106497	NALP2	19: 60169541	F	TTTAGTAATTTAGGTGGATATAGGAAGTGT	89	0.8
			R	TCCCAACACCTAACCCTACT
			S	GTGGATATAGGAAGTGTTTA
cg14603345	BTBD3	20: 11819375	F	TTTTGTTTGAGGATAGGGTAGATATT	61	0.89
			R	TACCCTATACCCCCTCCTCAAACCCC
			S	AGGATAGGGTAGATATTG
cg24330042	GSTT1	22: 22714159	F	AGGTGGAGTTGGGAGAAGTT	77	0.57
			R	ACCTAAAACTATACCTAAACCTACTATC
			S	ATGAGTAGTTAGAAGGGAATGT
cg09547224	SLC5A1	22: 30769259	F	AGGTTTTTTTTTTTGGTGTTGATTATTA	89	0.93
			R	CTTAAAACTCCAAATACTACTATCCATAAT
			S	GTTTTGGAGAGAGGGAAG
Pearson correlations between pyrosequencing methylation and Illumina 27K DNA methylation beta values; build 36.
