# Supplementary material for: Integrative genomic analysis identifies epigenetic marks that mediate genetic risk for epithelial ovarian cancer
Source: BMC Med Genomics. 2014 Jan 30;7:8. doi: 10.1186/1755-8794-7-8 (PMC3916313; doi:10.1186/1755-8794-7-8)
Supplement: Additional file 4 Table S3 — Information for the 1,993 differentially methylated CpGs between EOC cases and controls. [file 1755-8794-7-8-S4.xlsx]

## Sheet: Table S2
Table S3: Information for the 1,993 differentially methylated CpGs between EOC cases and controls
CpG Information										Results from examining the association between EOC status and methylation					Results from examining the association between EOC status and methylation (Teschendorff et al., (2009) data)
CpG name	Chr	Position	Gene	Accession	GID	Distance_to_TSS	CPG_ISLAND	CPG_ISLAND_LOCATIONS		coefficient estimate*	standard error	p-value	q-value		coefficient estimate*	standard error	q-value
cg03790787	1	753413	FLJ22639	NM_024796.1	GI:13376167	664	TRUE	1:752096-753454		0.0982482	0.0323971	0.00257958	0.035932		0.0608388	0.0593643	0.0568787
cg09932694	1	1436703	ATAD3A	NM_018188.2	GI:42476027	715	TRUE	1:1436594-1438267		0.122039	0.0310298	9.86186e-05	0.0177456		0.0952596	0.0598773	0.0263935
cg08537652	1	2976222	PRDM16	NM_022114.2	GI:41349469	618	TRUE	1:2973688-2977844		0.0762868	0.0282662	0.00724724	0.0480311		0.144805	0.0613323	0.00778461
cg14303330	1	6182492	RPL22	NM_000983.3	GI:48255919	226	TRUE	1:6181588-6182596		0.096879	0.0300663	0.00137453	0.0321447		0.0368497	0.0628837	0.0943092
cg09143576	1	6562736	HKR3	NM_005341.1	GI:4885418	38	TRUE	1:6561940-6563107		0.0826024	0.0259641	0.00157793	0.0327829		0.109908	0.0586834	0.0167279
cg11688219	1	6607506	THAP3	NM_138350.2	GI:42734378	333	TRUE	1:6607498-6608458		0.0999135	0.030876	0.00131146	0.0319117		0.0702019	0.0494587	0.0334868
cg08840010	1	7922901	TNFRSF9	NM_001561.4	GI:23510438	573	FALSE			0.0676834	0.0232816	0.00384674	0.0403206		-0.00231652	0.0351771	0.146991
cg13724813	1	9275901	SPSB1	NM_025106.2	GI:18141315	330	TRUE	1:9274848-9276638		0.108763	0.0317542	0.000676902	0.0252216		0.117679	0.0464008	0.00588228
cg18783781	1	9521654	MGC4399	NM_032315.1	GI:14150081	491	TRUE	1:9521329-9523202		-0.0875133	0.027134	0.00136037	0.0321447		-0.0465196	0.0362842	0.040377
cg13631913	1	9522932	MGC4399	NM_032315.1	GI:14150081	787	TRUE	1:9521329-9523202		0.115033	0.0332487	0.000597781	0.0251734		0.149962	0.0442181	0.00149704
cg20994801	1	9633985	PIK3CD	NM_005026.2	GI:19923288	405	TRUE	1:9633959-9635677		0.0868195	0.0312578	0.0057307	0.0445459		0.0729361	0.0349014	0.0118707
cg15226751	1	9924498	LZIC	NM_032368.3	GI:40255081	915	TRUE	1:9924116-9924532		-0.0865329	0.0322917	0.00766716	0.0491259		-0.189588	0.0677649	0.00384333
cg20739510	1	10457396	PEX14	NM_004565.1	GI:4758895	210	TRUE	1:10457049-10457785		0.0897174	0.0317129	0.00489965	0.0425734		0.157915	0.0601607	0.00511837
cg15031780	1	10458172	PEX14	NM_004565.1	GI:4758895	566	TRUE	1:10457974-10458372		0.0929462	0.025957	0.000383958	0.0226184		0.132698	0.0495018	0.00464346
cg00692549	1	10995042	TARDBP	NM_007375.3	GI:42741653	224	TRUE	1:10994361-10995982		0.0742029	0.0272779	0.0068026	0.0472933		0.193766	0.0582175	0.00161886
cg19896198	1	12045849	TNFRSF8	NM_001243.3	GI:68348710	172	TRUE	1:12045819-12046780		0.10385	0.0316045	0.00110461	0.0293505		0.0672101	0.0335229	0.0135728
cg01346152	1	12601348	DHRS3	NM_004753.4	GI:62988332	941	TRUE	1:12599449-12601356		0.0695248	0.0258871	0.00753421	0.0488224		0.112303	0.0458708	0.00674112
cg21243909	1	17638810	RCC2	NM_018715.1	GI:29789089	3	TRUE	1:17638014-17639215		0.08136	0.0295604	0.0061819	0.0455437		0.0107449	0.0393795	0.12573
cg05688084	1	19451392	KIAA0090	NM_015047.1	GI:22095330	759	TRUE	1:19450115-19451914		0.0979727	0.0319927	0.00234186	0.035697		0.108413	0.0688329	0.026821
cg23519022	1	19618791	CAPZB	NM_004930.1	GI:4826658	41	FALSE			-0.0865652	0.0286774	0.00269933	0.0365772		-0.229934	0.0557413	0.00032434
cg03167763	1	20384984	UBXD3	NM_152376.2	GI:31377582	181	TRUE	1:20384918-20385413		0.1071	0.0290083	0.00025277	0.0211235		0.0775388	0.0389344	0.0138549
cg26557658	1	20751374	FAM43B	NM_207334.1	GI:46409305	145	TRUE	1:20751294-20753336		0.123309	0.0446874	0.00605267	0.0453467		-0.0171596	0.0486324	0.117627
cg03218019	1	20860445	DDOST	NM_005216.3	GI:34147559	86	TRUE	1:20859879-20860907		0.0893116	0.032778	0.00671273	0.0469819		0.0358545	0.0752872	0.105006
cg06819200	1	21489228	ECE1	NM_001397.1	GI:4503442	266	TRUE	1:21488860-21489771		0.0892626	0.0293972	0.00254789	0.0358859		0.10999	0.0629109	0.0206451
cg01718365	1	23218230	AOF2	NM_015013.2	GI:58761545	303	TRUE	1:23218216-23219536		0.104104	0.0287679	0.000333286	0.0219391		0.0667352	0.0667415	0.0584843
cg18825999	1	24159117	PNRC2	NM_017761.2	GI:20127576	200	TRUE	1:24158028-24159411		0.0988923	0.0354755	0.00555851	0.0440035		0.114601	0.0423989	0.0045094
cg15156836	1	25999002	SEPN1	NM_020451.2	GI:47578098	252	TRUE	1:25998934-25999778		0.104142	0.0297375	0.000512868	0.024519		0.0747924	0.0470229	0.0263452
cg15547662	1	26197410	PAFAH2	NM_000437.2	GI:4758877	175	TRUE	1:26196622-26197613		0.100119	0.032962	0.00253997	0.0358551		0.0621627	0.0385558	0.0256492
cg17385674	1	26894291	ARID1A	NM_006015.3	GI:21264564	821	TRUE	1:26894170-26896721		0.0890974	0.030073	0.00322838	0.0386019		0.0643558	0.0568707	0.0496168
cg12112929	1	27591445	GPR3	NM_005281.2	GI:31377791	294	TRUE	1:27591162-27592122		0.0766888	0.0260646	0.00344458	0.0394404		0.0794974	0.0530104	0.0299837
cg16834431	1	28434955	ATPIF1	NM_016311.3	GI:30260186	243	TRUE	1:28434386-28436080		0.0996048	0.0321299	0.00206927	0.0345997		0.0638386	0.059888	0.0539306
cg10691259	1	28752445	TRSPAP1	NM_017846.3	GI:37059777	253	TRUE	1:28751462-28752901		0.0890422	0.0322525	0.00602709	0.0453467		0.0138732	0.0662801	0.132231
cg05032943	1	29381363	SFRS4	NM_005626.3	GI:34147660	415	TRUE	1:29380091-29381905		0.0926453	0.0279221	0.000988232	0.0287525		0.11252	0.0590351	0.0158695
cg12732155	1	31003188	LAPTM5	NM_006762.1	GI:5803055	66	TRUE	1:31002976-31003207		0.0754641	0.0259286	0.00380719	0.0402227		0.0618161	0.0518682	0.0456719
cg07689731	1	31166502	SDC3	NM_014654.2	GI:57222246	201	FALSE			-0.0789375	0.0293352	0.00741999	0.0485044		-0.0905041	0.0513547	0.0202353
cg10694959	1	32346227	KP6	NM_012316.3	GI:24797083	17	TRUE	1:32345454-32346505		0.0806201	0.0295406	0.00662563	0.0468097		0.133645	0.0546051	0.00674112
cg12278770	1	32485367	C1orf90	NM_032648.1	GI:14249191	54	FALSE			-0.0808704	0.0272569	0.00318488	0.0384866		-0.20837	0.0578324	0.00103059
cg15654964	1	32633272	BSDC1	NM_018045.4	GI:40255239	658	TRUE	1:32632008-32633389		0.119559	0.0350889	0.000721415	0.0258322		0.206241	0.065335	0.00216797
cg27094188	1	36120865	EIF2C1	NM_012199.2	GI:29171732	532	FALSE			-0.0788957	0.0285294	0.00594364	0.0450258		-0.248077	0.0750798	0.0016335
cg10784030	1	38185275	INPP5B	NM_005540.1	GI:52138518	5	FALSE			0.0652253	0.0238988	0.00662372	0.0468097		0.110328	0.0459606	0.00738291
cg16918585	1	39265157	NDUFS5	NM_004552.1	GI:4758789	564	TRUE	1:39264325-39265741		0.0873213	0.0282265	0.00211384	0.0346404		0.062152	0.0553422	0.0501904
cg01918888	1	40399637	RLF	NM_012421.1	GI:6912631	11	TRUE	1:40399360-40400237		0.0941448	0.0332147	0.00481944	0.0425734		0.172888	0.0461874	0.000784212
cg25632203	1	40688084	ZNF643	NM_023070.1	GI:12751478	282	TRUE	1:40687981-40688823		0.0783909	0.0286994	0.00658003	0.0467331		0.108143	0.0546275	0.014127
cg02150709	1	42896509	PPIH	NM_006347.3	GI:45439322	126	TRUE	1:42896419-42897456		0.109716	0.0331756	0.00102629	0.0293505		0.128453	0.0440858	0.00314679
cg03574115	1	43409146	WDR65	NM_152498.1	GI:22749036	1467	TRUE	1:43409016-43409250		-0.0745366	0.0277875	0.00760769	0.0489284		-0.163682	0.073805	0.00992916
cg17771854	1	44185266	IPO13	NM_014652.2	GI:41281424	36	TRUE	1:44184601-44185548		0.0836288	0.0280411	0.00303231	0.0374756		0.138191	0.0573271	0.00717578
cg19903333	1	44213954	ATP6V0B	NM_004047.2	GI:19913434	756	TRUE	1:44212598-44213967		0.069991	0.0240705	0.00383967	0.0403206		0.0771932	0.0420585	0.0178404
cg06922130	1	44978383	KIF2C	NM_006845.2	GI:13699832	245	TRUE	1:44977582-44978780		0.0698852	0.0260624	0.00762844	0.0490125		0.116433	0.0545607	0.0111128
cg03229887	1	45224827	EIF2B3	NM_020365.1	GI:9966778	16	TRUE	1:45224444-45225785		0.0809143	0.026515	0.00242509	0.0357063		0.0760319	0.0558584	0.0363551
cg11323731	1	45789355	AKR1A1	NM_006066.2	GI:24497575	270	TRUE	1:45788813-45789434		0.0922616	0.0289476	0.00154749	0.0326473		0.0490592	0.0362953	0.036784
cg15076218	1	46371589	PIK3R3	NM_003629.2	GI:40254447	688	TRUE	1:46370310-46371789		0.113312	0.0325653	0.000556553	0.024519		0.114977	0.0431986	0.00477522
cg18815943	1	47654901	FOXE3	NM_012186.1	GI:11386196	570	TRUE	1:47654351-47655785		0.154352	0.0493976	0.0019074	0.0337493		-0.0501768	0.0606709	0.0723657
cg14407667	1	51757797	EPS15	NM_001981.2	GI:56682951	214	TRUE	1:51756806-51757936		0.105926	0.0350967	0.00270342	0.0365838		0.0661762	0.0368406	0.0191037
cg08613513	1	52642648	ORC1L	NM_004153.2	GI:31795543	71	TRUE	1:52642035-52643360		0.194952	0.0520453	0.000205757	0.0200563		0.122346	0.0551593	0.00992916
cg10586599	1	52642868	ORC1L	NM_004153.2	GI:31795543	149	TRUE	1:52642035-52643360		0.093306	0.0325143	0.00432292	0.0414208		0.174239	0.0528818	0.00164805
cg13262752	1	54128283	YIPF1	NM_018982.3	GI:40538797	242	TRUE	1:54127606-54128375		0.0873978	0.0316086	0.00595117	0.0450283		0.0163596	0.0524171	0.121689
cg20793071	1	54293038	TMEM59	NM_004872.3	GI:27545320	1339	FALSE			0.0794347	0.0276696	0.00430767	0.0414208		0.1157	0.0585847	0.0142153
cg02239021	1	54438021	MRPL37	NM_016491.2	GI:22547133	407	TRUE	1:54437796-54439080		0.0951392	0.0345204	0.00611371	0.0453797		0.132269	0.0430861	0.00242064
cg06007645	1	54880009	C1orf175	NM_198547.1	GI:39753967	38	FALSE			-0.104695	0.026697	0.000103219	0.0177456		-0.239265	0.0655437	0.000942911
cg20802051	1	65385991	AK3L1	NM_013410.2	GI:53831999	171	TRUE	1:65385494-65387852		0.0871326	0.030925	0.00507508	0.0430919		0.0779472	0.0579926	0.0372142
cg15128849	1	70593306	HHLA3	NM_007071.1	GI:5901965	206	TRUE	1:70592084-70593459		0.111558	0.0335438	0.000961861	0.0284996		0.154399	0.0705107	0.0102341
cg02917772	1	70649211	CTH	NM_001902.4	GI:34328937	332	TRUE	1:70649023-70649842		0.107327	0.0394454	0.00678973	0.0472301		0.00323972	0.0383827	0.145216
cg21032203	1	71319428	ZNF265	NM_005455.3	GI:42741681	95	TRUE	1:71318752-71319748		0.114217	0.0345667	0.00103662	0.0293505		0.0660839	0.0653505	0.0577905
cg04645342	1	72520712	NEGR1	NM_173808.2	GI:66346705	153	TRUE	1:72520423-72520740		0.0867372	0.0316123	0.00634228	0.0459651		0.0597925	0.0518994	0.0481676
cg21438018	1	76035125	MSH4	NM_002440.2	GI:36949365	93	TRUE	1:76034981-76035517		-0.120101	0.0314595	0.000155694	0.0185818		-0.232829	0.0566033	0.000330257
cg12601757	1	76313053	ST6GALC3	NM_152996.1	GI:23308723	61	TRUE	1:76312574-76313627		0.0783409	0.0262144	0.00297373	0.0373048		0.111808	0.043197	0.00540764
cg13823136	1	77105726	ST6GALC5	NM_030965.1	GI:13569937	48	TRUE	1:77105545-77107361		0.0934387	0.0333369	0.00530731	0.0436131		0.0866644	0.03855	0.00953452
cg16752778	1	77457817	PIGK	NM_005482.1	GI:23199982	118	TRUE	1:77457471-77457907		0.0894337	0.0297226	0.00278454	0.0368723		0.0477687	0.0462053	0.0563294
cg04127303	1	77920850	ZZZ3	NM_015534.3	GI:40254867	81	TRUE	1:77920500-77922064		0.0943646	0.0337131	0.00536913	0.043662		0.113314	0.0624394	0.0185046
cg21968580	1	78243228	DJB4	NM_007034.3	GI:24431959	4	FALSE			0.112923	0.0347488	0.00125128	0.0314253		0.0181734	0.076687	0.129221
cg17980508	1	78858301	IFI44L	NM_006820.1	GI:5803026	440	FALSE			0.0750955	0.0246565	0.00247259	0.0357063		0.0136528	0.0523761	0.127033
cg21280384	1	84717895	BXDC5	NM_025065.5	GI:38569467	349	TRUE	1:84717429-84718095		0.112835	0.037321	0.00265807	0.0364107		0.0705464	0.0697103	0.0577905
cg24995240	1	84743712	SPATA1	NM_022354.1	GI:11641266	889	FALSE			0.080868	0.0290168	0.00557001	0.0440035		0.123813	0.0616853	0.0135137
cg11227541	1	84744905	GNG5	NM_005274.1	GI:4885286	74	TRUE	1:84743793-84745239		0.116913	0.0370875	0.00173945	0.0332594		0.103036	0.0409941	0.00607749
cg05475904	1	85515965	BCL10	NM_003921.2	GI:20336470	206	FALSE			-0.0986225	0.036088	0.00655288	0.0466728		-0.253653	0.0554326	0.000115554
cg11208880	1	90059866	LRRC8D	NM_018103.3	GI:34222198	235	TRUE	1:90058651-90060239		0.0737202	0.0270844	0.00677015	0.0471974		0.111453	0.0596192	0.016829
cg11119884	1	91591175	SEC63D1	NM_198550.1	GI:38348385	393	FALSE			-0.0709568	0.0246797	0.00425099	0.0413897		0.0617055	0.0514353	0.0452161
cg03714397	1	91591422	SEC63D1	NM_198550.1	GI:38348385	640	FALSE			-0.0772584	0.0272487	0.00480645	0.0425734		0.0366618	0.0645384	0.0960371
cg16833230	1	94116925	DNTTIP2	NM_014597.3	GI:54633314	405	TRUE	1:94116129-94117615		0.0855716	0.0317951	0.00740983	0.0485044		0.124406	0.0600779	0.0122436
cg09869791	1	94657129	ABCD3	NM_002858.2	GI:10947125	530	TRUE	1:94655962-94657530		0.0871981	0.029094	0.00289241	0.0372304		0.0913941	0.0498803	0.0179296
cg01185754	1	94779317	F3	NM_001993.2	GI:10518499	586	TRUE	1:94778962-94780728		0.0779547	0.0241891	0.00137201	0.0321447		-0.0619474	0.0467608	0.0382079
cg26619317	1	95164977	CNN3	NM_001839.2	GI:47080096	312	TRUE	1:95164257-95166055		0.154222	0.0557673	0.00594301	0.0450258		-0.0160869	0.05623	0.124364
cg08721347	1	95311240	ALG14	NM_144988.2	GI:41349504	169	TRUE	1:95310659-95311571		0.0943224	0.0296803	0.00159646	0.0328946		0.158016	0.0804529	0.014482
cg08462292	1	96960756	PTBP2	NM_021190.1	GI:10863996	790	TRUE	1:96959563-96960786		0.0819656	0.0301604	0.00685537	0.047419		0.0325657	0.0604474	0.0991667
cg06426831	1	100207846	SLC35A3	NM_012243.1	GI:6912667	282	TRUE	1:100207773-100208784		0.0808451	0.0264534	0.00238981	0.0357063		-0.00491615	0.0409741	0.141612
cg26339797	1	100487951	DBT	NM_001918.1	GI:4503264	27	TRUE	1:100487432-100488182		0.125293	0.0333222	0.000194761	0.019804		0.1027	0.0639106	0.0257391
cg06565684	1	101132700	EXTL2	NM_001033025.1	GI:74271839	306	FALSE			0.0852662	0.0300361	0.00475531	0.0424953		0.204469	0.0715444	0.00351408
cg12884406	1	103346577	COL11A1	NM_001854.2	GI:18375517	63	TRUE	1:103346095-103346585		0.056606	0.0189014	0.00291388	0.0372304		0.029626	0.0315387	0.0631189
cg15753381	1	109420103	TAF13	NM_005645.3	GI:63079687	44	TRUE	1:109419868-109420451		0.089261	0.0311332	0.00435818	0.0415293		0.0844511	0.0606756	0.035111
cg19221369	1	109420379	TAF13	NM_005645.3	GI:63079687	232	TRUE	1:109419868-109420451		0.094904	0.0349391	0.00688369	0.047419		0.0837763	0.043528	0.0156024
cg27339143	1	109627041	PSRC1	NM_032636.6	GI:73858556	253	FALSE			0.0973409	0.0312365	0.00196148	0.0337912		0.198402	0.0562898	0.00116217
cg10087399	1	109741552	SORT1	NM_002959.4	GI:52352810	534	TRUE	1:109741214-109742589		0.118161	0.0272591	1.84132e-05	0.0165621		0.12972	0.0380494	0.00147055
cg00521434	1	109883488	GPR61	NM_031936.3	GI:57165370	544	FALSE			-0.0889464	0.0309243	0.0042357	0.0413675		-0.192791	0.064115	0.00272473
cg23749046	1	109884447	GPR61	NM_031936.3	GI:57165370	415	FALSE			-0.0840147	0.0279922	0.00285329	0.0370341		-0.157328	0.0514275	0.00248914
cg15955341	1	110000413	GSTM4	NM_000850.3	GI:23065554	187	TRUE	1:109999957-110000800		0.093436	0.0330907	0.00498149	0.0429155		0.133569	0.0509983	0.00521526
cg00619207	1	111544891	DENND2D	NM_024901.3	GI:34147689	87	FALSE			0.0834917	0.0282748	0.00333087	0.0390498		-0.00877595	0.0293985	0.123188
cg26366091	1	111571797	CHI3L2	NM_001025197.1	GI:68533252	7	FALSE			0.105381	0.0293752	0.00037461	0.0225916		0.0627153	0.0540251	0.0476567
cg10500716	1	111794671	WDR77	NM_024102.2	GI:20127622	1318	FALSE			-0.0896192	0.0277752	0.00135404	0.0321447		-0.126451	0.0465066	0.00442195
cg07597871	1	111964455	RAP1A	NM_002884.2	GI:58331200	527	TRUE	1:111963566-111964518		0.0752978	0.0243621	0.00213358	0.0346404		0.223926	0.0508403	0.00016957
cg00916635	1	114215835	PTPN22	NM_012411.2	GI:15619017	22	FALSE			0.0816045	0.0286902	0.004675	0.0423376		0.049294	0.0543092	0.0655671
cg23018891	1	114925930	BCAS2	NM_005872.2	GI:49472833	142	TRUE	1:114925487-114926084		0.107391	0.0308004	0.0005423	0.024519		0.11895	0.0608271	0.0147668
cg08166982	1	115101963	CSDE1	NM_007158.4	GI:56117849	184	TRUE	1:115101463-115102431		0.088396	0.0309037	0.00444945	0.0419912		0.10622	0.0511793	0.0121425
cg14841875	1	116717934	ATP1A1	NM_000701.6	GI:48762680	575	TRUE	1:116716594-116718868		0.0770369	0.0253582	0.00253535	0.0358304		0.206965	0.0528258	0.00056472
cg18389062	1	117710612	MAN1A2	NM_006699.3	GI:46852167	996	TRUE	1:117710379-117712129		0.100408	0.0345447	0.00385325	0.0403206		0.116831	0.0518508	0.00948046
cg06804431	1	144227611	PEX11B	NM_003846.1	GI:4505718	129	TRUE	1:144227247-144228152		0.109808	0.0350538	0.00185823	0.0337493		0.141971	0.0513044	0.00407695
cg22262549	1	144322046	POLR3C	NM_006468.5	GI:52851451	195	TRUE	1:144321844-144323035		0.0762129	0.0255348	0.00301006	0.0373483		0.206409	0.0529429	0.00056472
cg11120551	1	145180620	CHD1L	NM_004284.2	GI:42734376	338	TRUE	1:145180562-145182000		0.103353	0.0368935	0.00533113	0.0436131		-0.0801729	0.0460945	0.0209704
cg07136421	1	145866268	GPR89A	NM_016334.2	GI:56181388	870	TRUE	1:145866267-145866616		-0.0664748	0.0234976	0.0049003	0.0425734		-0.0946693	0.035189	0.00456802
cg08934443	1	148126522	HIST2H2AB	NM_175065.2	GI:29171728	432	TRUE	1:148126481-148126922		0.0944062	0.0314132	0.00281728	0.0370126		0.102427	0.0767302	0.0377055
cg18031008	1	148532935	MRPS21	NM_018997.1	GI:16950592	42	TRUE	1:148532637-148533320		0.14859	0.0402524	0.000253338	0.0211235		0.142962	0.0579338	0.00656248
cg20767356	1	148959724	HORMAD1	NM_032132.2	GI:31542506	252	FALSE			-0.0868963	0.0305277	0.00464435	0.04228		-0.200787	0.0825172	0.00686515
cg06433658	1	149245716	FAM63A	NM_018379.2	GI:31377840	212	FALSE			0.0848449	0.026367	0.00139496	0.0321447		0.0404477	0.0388384	0.0557656
cg07139440	1	149297605	MLLT11	NM_006818.3	GI:55774979	1170	FALSE			0.0739601	0.0231196	0.00148686	0.0324543		0.0977715	0.0458737	0.0111348
cg03718677	1	149414890	TMOD4	NM_013353.1	GI:7019556	160	FALSE			-0.0768343	0.0269518	0.00458275	0.0422267		-0.181438	0.0694204	0.00523868
cg20930618	1	149428781	VPS72	NM_005997.1	GI:5174714	483	TRUE	1:149428687-149429905		0.0805444	0.0298947	0.00734627	0.0484091		0.097068	0.0630669	0.0282149
cg14155482	1	149437706	PIP5K1A	NM_003557.1	GI:4505814	10	TRUE	1:149437293-149438683		0.0872846	0.0304775	0.00440114	0.0416865		0.106751	0.0568982	0.0166703
cg15691841	1	149521695	ZNF687	NM_020832.1	GI:24308226	280	TRUE	1:149519148-149522269		0.0736318	0.0266381	0.00596627	0.0451146		0.134521	0.0519885	0.00540764
cg22736107	1	149638596	PSMB4	NM_002796.2	GI:22538466	69	TRUE	1:149637759-149639384		0.100954	0.0298598	0.000792249	0.0267059		0.0999365	0.0570378	0.0205637
cg03271651	1	149698473	POGZ	NM_015100.2	GI:46397389	83	TRUE	1:149697464-149698774		0.0826028	0.0283511	0.00377034	0.0401328		0.0927638	0.059916	0.0278177
cg21434954	1	151049761	LCE1B	NM_178349.1	GI:30387655	1310	FALSE			-0.0918478	0.0342152	0.00756235	0.0488224		-0.0686024	0.0507656	0.0369879
cg27626424	1	151498972	LOR	NM_000427.1	GI:4557724	148	FALSE			-0.0798083	0.024621	0.001287	0.0316143		-0.228228	0.0496007	0.000109488
cg09929564	1	151910206	ILF2	NM_004515.2	GI:24234746	103	TRUE	1:151909549-151910251		0.0905374	0.0287954	0.00178774	0.0337493		0.0787133	0.0726983	0.0528438
cg07688613	1	151966645	C1orf60	NM_023015.3	GI:39995083	546	TRUE	1:151966208-151967309		0.0829911	0.0258506	0.00143061	0.0321447		0.0949291	0.04532	0.011787
cg01628253	1	152511584	HAX1	NM_006118.3	GI:66363692	79	TRUE	1:152511218-152512056		0.0760863	0.0265198	0.00433164	0.0414208		0.0993544	0.0525553	0.0163095
cg00818872	1	152806895	CHRNB2	NM_000748.1	GI:4502832	14	TRUE	1:152806551-152807339		0.0979643	0.0295065	0.000981026	0.028681		0.0980538	0.0484125	0.0131873
cg20977411	1	153176078	PMVK	NM_006556.2	GI:20127505	13	TRUE	1:153175158-153176780		0.102876	0.0300898	0.000692042	0.0253077		0.0784473	0.0581686	0.0369618
cg08250444	1	153366702	EF1	NM_182685.1	GI:33359679	271	TRUE	1:153364946-153367325		0.0951212	0.032831	0.00396723	0.0404524		0.0521525	0.0436308	0.0454901
cg20495040	1	153374585	RAG1AP1	NM_018845.1	GI:10047123	365	TRUE	1:153374482-153375915		0.0888576	0.0288307	0.00219559	0.0347244		0.131517	0.0594649	0.00999248
cg17257175	1	153430166	MUC1	NM_002456.4	GI:65301116	842	TRUE	1:153429978-153431971		0.0815524	0.0257271	0.00164016	0.0330171		0.158266	0.0540893	0.00309472
cg17319849	1	153481188	GBA	NM_000157.2	GI:54607042	76	TRUE	1:153480058-153481520		0.134708	0.0360979	0.000217186	0.0202647		0.131087	0.0420229	0.002237
cg15470750	1	153544968	FDPS	NM_002004.2	GI:41281370	406	TRUE	1:153544423-153545620		0.0901395	0.0304625	0.00326629	0.0388324		0.125651	0.0579468	0.0105399
cg12489819	1	153545482	FDPS	NM_002004.2	GI:41281370	108	TRUE	1:153544423-153545620		0.0989583	0.0307262	0.00138169	0.0321447		0.0646103	0.0638841	0.0577905
cg18528640	1	153846588	MSTO1	NM_018116.2	GI:39780570	43	TRUE	1:153846188-153847167		0.0902446	0.0322772	0.00542024	0.0437929		0.162727	0.0404402	0.000440701
cg20969242	1	154093668	GON4	NM_032292.3	GI:33438579	72	TRUE	1:154093286-154094220		0.109504	0.0368633	0.00314893	0.0383112		0.062764	0.0668736	0.0631281
cg08525145	1	154177985	RLN3R2	NM_181885.1	GI:32490566	140	FALSE			0.0779015	0.0222298	0.000508511	0.024519		0.00423039	0.033318	0.141105
cg06251129	1	154257281	SSR2	NM_003145.2	GI:6552341	70	TRUE	1:154256966-154257561		0.0847549	0.0313412	0.00713276	0.0478595		0.089737	0.0640525	0.0343853
cg22377142	1	154531899	C1orf85	NM_144580.1	GI:24307870	174	FALSE			0.101461	0.0341264	0.00312329	0.0381105		0.0411457	0.042256	0.0604756
cg18993334	1	154573972	C1orf182	NM_144627.1	GI:21389452	245	FALSE			0.0868089	0.0295664	0.00351261	0.0397065		0.10446	0.0642267	0.0251498
cg09822001	1	154827958	APOA1BP	NM_144772.1	GI:21426826	236	TRUE	1:154827930-154828670		0.113048	0.0324752	0.000553468	0.024519		0.128122	0.0635064	0.0133574
cg12421458	1	154988688	HDGF	NM_004494.1	GI:4758515	528	TRUE	1:154987066-154988971		0.0827663	0.0287694	0.00422759	0.0413675		0.113101	0.0567908	0.0138549
cg17281600	1	155835215	FCRL4	NM_031282.1	GI:14550415	721	FALSE			-0.10843	0.0328765	0.00105904	0.0293505		-0.179479	0.0576079	0.002237
cg10636246	1	157313597	AIM2	NM_004833.1	GI:4757733	326	FALSE			-0.112955	0.0307411	0.000270278	0.021533		-0.0296936	0.0595174	0.102736
cg25076881	1	157676460	OR10J1	NM_012351.1	GI:6912549	287	FALSE			0.0806778	0.0270406	0.00302053	0.0374181		-0.185812	0.0463957	0.000456986
cg18084791	1	158063944	SLAMF8	NM_020125.1	GI:9910341	719	FALSE			-0.0848822	0.0306967	0.00594781	0.0450283		-0.29707	0.0728096	0.000365209
cg08661227	1	158161630	TAGLN2	NM_003564.1	GI:4507356	278	TRUE	1:158160937-158162174		0.0887287	0.0314611	0.005033	0.0429701		0.0983836	0.0543662	0.0187233
cg05768141	1	158306471	KCNJ10	NM_002241.2	GI:25121965	191	TRUE	1:158306305-158307395		0.0878243	0.0321095	0.00650787	0.0464864		0.123663	0.0366177	0.00152018
cg01429181	1	158498209	WDR42A	NM_015726.2	GI:30089953	394	TRUE	1:158498201-158499181		0.0889678	0.0312377	0.00462131	0.04228		0.0788352	0.0617255	0.040607
cg06034822	1	159282705	USF1	NM_007122.3	GI:46877100	324	TRUE	1:159281352-159282834		0.100529	0.0308691	0.00122194	0.0309495		0.0694099	0.0463951	0.0301201
cg27470554	1	159741864	FCGR2A	NM_021642.2	GI:50511935	20	FALSE			0.0893083	0.0289019	0.00213867	0.0346404		0.0583337	0.0503	0.0476877
cg20172280	1	160260166	OLFML2B	NM_015441.1	GI:46195718	102	TRUE	1:160259532-160260931		0.108636	0.0282127	0.000136807	0.0180112		0.160892	0.0551232	0.00312436
cg19130550	1	160260901	OLFML2B	NM_015441.1	GI:46195718	633	TRUE	1:160259532-160260931		0.105575	0.0340682	0.00207708	0.0346376		0.0663383	0.0426249	0.0274793
cg09501516	1	161305779	RGS4	NM_005613.3	GI:38201693	4	TRUE	1:161305612-161305932		0.0926463	0.0289067	0.00145703	0.0322779		0.150858	0.0682333	0.00999248
cg18964732	1	164004399	TMCO1	NM_019026.2	GI:68131549	313	TRUE	1:164004351-164005330		0.103229	0.0356349	0.00397268	0.0404524		0.142636	0.0603471	0.00774695
cg14108384	1	164005058	TMCO1	NM_019026.2	GI:68131549	346	TRUE	1:164004351-164005330		0.102886	0.0319664	0.00139145	0.0321447		0.125835	0.0550501	0.00899585
cg06492206	1	167721800	SLC19A2	NM_006996.1	GI:27734718	65	TRUE	1:167721011-167722320		0.0672627	0.0234735	0.00437969	0.0415293		0.200354	0.0539407	0.000821487
cg19853494	1	167947237	SELL	NM_000655.2	GI:5713320	114	FALSE			0.0957347	0.0326416	0.00354784	0.0397065		0.0702966	0.072838	0.0611147
cg25778166	1	169326559	FMO3	NM_001002294.1	GI:50541960	101	FALSE			-0.0794656	0.0292256	0.00682736	0.0473455		-0.211196	0.066917	0.00215875
cg18063149	1	169326695	FMO3	NM_001002294.1	GI:50541960	35	FALSE			-0.0951898	0.0331089	0.00425169	0.0413897		-0.12868	0.0694377	0.0173128
cg21183846	1	169549827	FMO4	NM_002022.1	GI:4503758	283	FALSE			0.0958814	0.0312143	0.00227126	0.0351569		0.113112	0.0780221	0.0321485
cg24241455	1	171950561	KLHL20	NM_014458.3	GI:40807499	142	TRUE	1:171950466-171951219		0.0801844	0.0276916	0.00398796	0.0404524		0.104255	0.050176	0.0121112
cg25372135	1	172060557	DARS2	NM_018122.3	GI:40806182	24	TRUE	1:172059729-172060876		0.089602	0.0329913	0.0068907	0.047419		0.128502	0.0462094	0.00397124
cg13589108	1	175407303	FAM5B	NM_021165.1	GI:23943865	47	TRUE	1:175406600-175407433		0.0727464	0.0260355	0.00545002	0.0438192		0.0772587	0.0490656	0.026821
cg23045073	1	177812081	NPHS2	NM_014625.1	GI:7657614	390	TRUE	1:177811190-177812102		0.0839283	0.0300441	0.00546034	0.0438192		0.0781047	0.0654582	0.0455934
cg07761912	1	178113552	TOR1AIP2	NM_145034.1	GI:21450774	5	TRUE	1:178113404-178113899		0.102416	0.0381574	0.00757088	0.0488274		0.102342	0.0529228	0.0151312
cg03115649	1	178118158	TOR1AIP1	NM_015602.2	GI:39753956	115	TRUE	1:178117605-178119253		0.0998112	0.033895	0.00341787	0.0394404		0.104815	0.0495894	0.0114897
cg00707317	1	181654187	NMT2	NM_015039.2	GI:25141321	173	TRUE	1:181652477-181654409		0.0695326	0.0250232	0.00571012	0.0444902		0.0658332	0.0475085	0.035111
cg19921776	1	182991120	C1orf22	NM_025191.2	GI:19923618	793	TRUE	1:182989760-182991157		0.093719	0.0345901	0.00702495	0.0477226		0.02619	0.0379586	0.0845641
cg19155599	1	184915776	PTGS2	NM_000963.1	GI:4506264	403	TRUE	1:184915751-184916808		0.103406	0.0272674	0.000171888	0.0189791		-0.00511268	0.0433502	0.141793
cg10951619	1	188713855	FAM5C	NM_199051.1	GI:39979637	473	TRUE	1:188713780-188714546		0.0790147	0.0259659	0.00249404	0.0358226		-0.0588062	0.0549407	0.0542653
cg23915111	1	198856176	KIF14	NM_014875.1	GI:7661877	309	TRUE	1:198856038-198856868		0.0800969	0.0204076	0.000101874	0.0177456		0.0676219	0.0421978	0.0259105
cg15304928	1	199390185	TMEM9	NM_016456.2	GI:24308523	58	TRUE	1:199389815-199390754		0.0975637	0.0335097	0.00379467	0.0402151		0.152462	0.0520291	0.00307868
cg19676312	1	200218209	RNPEP	NM_020216.3	GI:40316914	180	TRUE	1:200218109-200219319		0.0906509	0.0327169	0.00584881	0.045007		0.137317	0.0624211	0.0100921
cg01918706	1	200577464	UBE2T	NM_014176.1	GI:7661807	243	TRUE	1:200576920-200578016		0.132735	0.0386653	0.000658299	0.0252216		0.022382	0.0628966	0.117296
cg15173196	1	200577901	UBE2T	NM_014176.1	GI:7661807	194	TRUE	1:200576920-200578016		0.162531	0.0401942	6.29595e-05	0.0165621		0.101054	0.0738991	0.0360392
cg19157971	1	201125016	RABIF	NM_002871.3	GI:31543539	130	TRUE	1:201124121-201125154		0.0971326	0.0348565	0.00557498	0.0440035		0.135169	0.0435104	0.00227057
cg03625911	1	201422360	CHI3L1	NM_001276.1	GI:4557017	140	FALSE			0.109969	0.0366934	0.00289381	0.0372304		0.00416812	0.0414314	0.143563
cg04498511	1	202035064	ZC3H11A	NM_014827.3	GI:56711291	22	FALSE			-0.0955484	0.0335703	0.00464793	0.04228		-0.228147	0.0504135	0.00012976
cg05606799	1	202431930	KISS1	NM_002256.2	GI:29571103	307	FALSE			-0.0855421	0.0286195	0.00296918	0.0373048		-0.184242	0.0441543	0.000285662
cg17539235	1	202433523	KISS1	NM_002256.2	GI:29571103	1286	FALSE			-0.0752394	0.0244127	0.00219611	0.0347244		-0.0642088	0.0361141	0.0196902
cg24798047	1	202450278	GOLT1A	NM_198447.1	GI:38348210	435	TRUE	1:202449670-202450343		-0.0752231	0.0267948	0.00523486	0.0435569		-0.0621534	0.0364357	0.0221295
cg05290904	1	203358024	RBBP5	NM_005057.2	GI:53759147	270	TRUE	1:203357465-203358247		0.0977711	0.0322068	0.00255376	0.0358877		0.111848	0.0699698	0.0260582
cg15364537	1	203804933	MFSD4	NM_181644.2	GI:37059798	148	TRUE	1:203804262-203805336		0.073904	0.0255169	0.00397985	0.0404524		0.133169	0.0509001	0.00521526
cg22577136	1	204710788	IKBKE	NM_014002.2	GI:51317395	369	FALSE			0.0946089	0.0353591	0.00775923	0.0493401		0.100315	0.0672546	0.030307
cg09328024	1	204874797	DYRK3	NM_003582.2	GI:51702239	707	TRUE	1:204874697-204876310		0.0982666	0.032851	0.00294698	0.0373048		0.0353881	0.0334423	0.0545411
cg17067005	1	205011969	IL10	NM_000572.2	GI:24430216	493	FALSE			-0.122128	0.0355884	0.000661236	0.0252216		-0.177995	0.0482904	0.000879005
cg01580568	1	207892479	LAMB3	NM_000228.2	GI:62868214	36	FALSE			-0.0952934	0.0321429	0.00320817	0.0385407		-0.143784	0.0508862	0.00370684
cg00658007	1	209732752	C1orf36	NM_183059.1	GI:34098969	130	FALSE			0.0728224	0.0259168	0.00519559	0.0434369		0.0169454	0.0444959	0.114638
cg07979577	1	210525528	PPP2R5A	NM_006243.2	GI:30795205	26	TRUE	1:210524499-210526748		0.0843826	0.0288453	0.00363326	0.0397065		0.133724	0.0478405	0.00386401
cg06593568	1	211032204	C1orf48	NM_015471.2	GI:21361469	457	TRUE	1:211031317-211032562		0.0881018	0.0264264	0.000934991	0.0284622		0.0519557	0.0509453	0.0572704
cg16658719	1	216585586	TGFB2	NM_003238.1	GI:4507462	905	TRUE	1:216585537-216586402		0.0776077	0.0257771	0.00276861	0.0368723		0.248041	0.0712642	0.00127192
cg24903794	1	218286659	EPRS	NM_004446.2	GI:62241041	36	TRUE	1:218285898-218286772		0.0968828	0.0317592	0.00243374	0.0357063		0.104323	0.0614936	0.0224167
cg24124789	1	218334718	IARS2	NM_018060.3	GI:46852146	640	TRUE	1:218333823-218334755		0.0865474	0.0319668	0.00706667	0.0477995		0.104622	0.0584702	0.0192964
cg25385272	1	220829772	TAF1A	NM_139352.1	GI:21536361	106	TRUE	1:220829516-220830085		0.088972	0.0312275	0.00460615	0.04228		0.179449	0.0722382	0.00635855
cg17063018	1	222368642	FBXO28	NM_015176.1	GI:7662157	206	TRUE	1:222368316-222369404		0.0801778	0.0266408	0.00277883	0.0368723		0.143236	0.0543378	0.00506034
cg23213217	1	222436778	DEGS1	NM_144780.1	GI:21614500	773	TRUE	1:222436457-222436832		0.0667614	0.0248821	0.00759144	0.0488821		0.0509479	0.0325888	0.0272298
cg00935430	1	225817913	ZNF678	NM_178549.2	GI:31341723	46	TRUE	1:225817899-225818422		0.105139	0.0328264	0.00146757	0.0323152		0.121493	0.0633559	0.0156024
cg00105470	1	226357491	C1orf35	NM_024319.2	GI:34147378	154	TRUE	1:226356160-226358366		0.0758744	0.0253666	0.00294859	0.0373048		0.165506	0.0674437	0.00670156
cg11431126	1	226937332	RHOU	NM_021205.4	GI:45827773	160	TRUE	1:226937300-226939047		0.103301	0.0278585	0.000237785	0.0209437		0.0997874	0.0482908	0.0123348
cg07897837	1	229443669	C1orf131	NM_152379.2	GI:63497678	122	TRUE	1:229443087-229444004		0.107215	0.0339402	0.00170168	0.0332594		0.125838	0.0557556	0.00948046
cg15459773	1	229539068	C1orf124	NM_032018.4	GI:58331104	1237	TRUE	1:229538611-229539080		-0.101803	0.0327413	0.00200708	0.0340732		-0.151516	0.0442247	0.00143673
cg01447498	1	229731294	TSX	NM_005999.2	GI:20302159	272	TRUE	1:229730484-229731400		0.106961	0.0298449	0.000379528	0.0225916		0.080967	0.059525	0.0363639
cg18036707	1	233597618	TBCE	NM_003193.2	GI:6006029	224	TRUE	1:233597041-233598196		0.108548	0.034662	0.00186397	0.0337493		0.105942	0.0481499	0.0100921
cg16240480	1	234624096	EDARADD	NM_080738.2	GI:22325373	207	FALSE			0.0907498	0.0298663	0.00253062	0.0358304		0.0896392	0.058461	0.0285165
cg11657808	1	235272573	RYR2	NM_001035.1	GI:4506756	248	TRUE	1:235271651-235273428		0.0884714	0.0315392	0.00527084	0.0436131		0.1229	0.0563604	0.0103883
cg06803184	1	239749698	FH	NM_000143.2	GI:19743874	21	TRUE	1:239749013-239749953		0.084163	0.0310034	0.00691703	0.047419		0.0812775	0.0450111	0.0187783
cg20629097	1	240078210	EXO1	NM_130398.2	GI:39995067	52	TRUE	1:240077627-240078559		0.0849452	0.0309559	0.00633664	0.0459651		0.0241122	0.0610965	0.113152
cg14931645	1	247099901	ZNF672	NM_024836.1	GI:13376246	748	TRUE	1:247098545-247100078		0.108937	0.0396382	0.00625736	0.0457936		0.0614639	0.0736938	0.0718677
cg27366669	2	255069	SH3YL1	NM_015677.1	GI:7661669	911	TRUE	2:253250-255190		0.09549	0.0331943	0.00423005	0.0413675		0.0897555	0.0474337	0.016274
cg08525207	2	3600627	RPS7	NM_001011.3	GI:71164880	101	TRUE	2:3600059-3601707		0.101862	0.0345228	0.00335505	0.0391436		0.193292	0.0686452	0.00381334
cg02196655	2	10748215	NOL10	NM_024894.1	GI:13430871	666	TRUE	2:10746991-10748581		-0.205826	0.076689	0.00757372	0.0488274		-0.0435191	0.0964897	0.107419
cg19728485	2	11213168	PQLC3	NM_152391.2	GI:40445400	177	TRUE	2:11212407-11213753		0.0916124	0.0296569	0.00214548	0.0346404		0.193031	0.0614931	0.00219019
cg03580351	2	17799200	FLJ40869	NM_182625.2	GI:47271492	542	TRUE	2:17797883-17799557		0.0960953	0.0316015	0.00251168	0.0358226		0.0771662	0.0580332	0.0380032
cg17741106	2	18605603	RDH14	NM_020905.1	GI:10190745	222	TRUE	2:18604613-18605617		0.0758917	0.0282684	0.00755641	0.0488224		0.105391	0.055901	0.0164681
cg02742971	2	19421540	OSR1	NM_145260.2	GI:75677369	313	TRUE	2:19420844-19422387		0.0654511	0.0245073	0.00787323	0.0496662		0.105845	0.0475384	0.00984344
cg04619854	2	24016171	UBXD4	NM_181713.3	GI:36030972	709	TRUE	2:24015874-24017455		0.107714	0.0346415	0.00200649	0.0340732		-0.0592186	0.0706263	0.0719336
cg16406212	2	24017366	UBXD4	NM_181713.3	GI:36030972	486	TRUE	2:24015874-24017455		0.106617	0.0333735	0.00150895	0.0324751		0.0856473	0.0495509	0.0213881
cg06675496	2	24436192	ITSN2	NM_019595.2	GI:22325380	689	TRUE	2:24436023-24437194		0.0850665	0.0300355	0.00485256	0.0425734		0.0945913	0.0623827	0.02924
cg14002682	2	25048631	RBJ	NM_016544.1	GI:23821014	303	TRUE	2:25047515-25048913		0.129235	0.0356369	0.000323851	0.0216788		0.0634116	0.0505422	0.0419109
cg21360828	2	26861884	CENPA	NM_001809.2	GI:4585861	541	TRUE	2:26861729-26863121		0.129415	0.0365225	0.000440738	0.0236582		0.0546651	0.0417154	0.0389659
cg19364957	2	27433300	GTF3C2	NM_001521.1	GI:4504204	176	TRUE	2:27432438-27434208		0.112747	0.0312012	0.000339836	0.0221373		0.123016	0.0390548	0.00215875
cg20229788	2	27572002	GCKR	NM_001486.2	GI:30795244	1208	FALSE			0.0839717	0.0314182	0.00782653	0.0496133		-0.00993762	0.0620612	0.137209
cg01464985	2	27659126	ZNF512	NM_032434.2	GI:40217789	271	TRUE	2:27659123-27659757		0.0760446	0.0246424	0.0021678	0.0346845		0.0231212	0.0353017	0.0875644
cg15609321	2	27659397	ZNF512	NM_032434.2	GI:40217789	0	TRUE	2:27659123-27659757		0.0723936	0.0267851	0.00716464	0.0479416		0.0728586	0.051305	0.0334863
cg21144587	2	27704913	XAB1	NM_007266.1	GI:14149628	494	TRUE	2:27704741-27705839		0.0758491	0.0267632	0.00482455	0.0425734		0.0559156	0.0506062	0.051219
cg09223071	2	27739946	SUPT7L	NM_014860.1	GI:7662291	7	TRUE	2:27739618-27741280		0.0951763	0.0338221	0.00512987	0.0432343		0.0959104	0.0437389	0.0102139
cg27063607	2	27848188	MRPL33	NM_004891.2	GI:21735607	98	TRUE	2:27847596-27848631		0.114142	0.034967	0.0011902	0.0304415		0.077737	0.040009	0.014952
cg01777397	2	29191450	RSNL2	NM_024692.3	GI:31982880	372	TRUE	2:29191252-29192588		0.106787	0.0323632	0.00105331	0.0293505		0.0725642	0.0372751	0.0148652
cg22841169	2	30222959	YPEL5	NM_016061.1	GI:7706340	373	TRUE	2:30222630-30224558		0.115452	0.0361014	0.00149207	0.0324751		0.170158	0.0596178	0.00354639
cg17701785	2	30223400	YPEL5	NM_016061.1	GI:7706340	68	TRUE	2:30222630-30224558		0.0859676	0.0302647	0.00473008	0.0424942		0.110263	0.0425271	0.00538588
cg07656391	2	32118224	LOC84661	NM_032574.2	GI:59710088	124	TRUE	2:32117803-32118685		0.0986698	0.0331734	0.00311075	0.0380316		0.123269	0.0590483	0.0119011
cg25458920	2	37237217	EIF2AK2	NM_002759.1	GI:4506102	355	FALSE			0.0847426	0.0313752	0.00720311	0.0479704		0.11487	0.065937	0.0208627
cg19559392	2	38956876	MORN2	NM_194270.1	GI:34915991	269	TRUE	2:38955984-38957154		0.0776376	0.0271599	0.00447468	0.0420157		0.0834284	0.0550644	0.0292868
cg19690101	2	38957699	DHX57	NM_144995.2	GI:39777581	1174	FALSE			-0.0824379	0.0292482	0.00505932	0.0430458		-0.249072	0.0755679	0.00164805
cg06043190	2	42250386	EML4	NM_019063.2	GI:19923496	366	TRUE	2:42249648-42250470		0.0854033	0.0318882	0.00770138	0.0492695		0.118067	0.0436805	0.0045094
cg13721560	2	44076072	LRPPRC	NM_133259.2	GI:31621304	576	TRUE	2:44075620-44077977		0.0653942	0.0244796	0.00785731	0.0496574		0.086289	0.0373019	0.00856219
cg14832358	2	45691315	FLJ10379	NM_018079.3	GI:39841072	592	TRUE	2:45691190-45692196		0.113839	0.0365698	0.00198318	0.0339971		0.0564509	0.0383031	0.0311609
cg06654134	2	46697912	PIGF	NM_002643.2	GI:27894289	204	TRUE	2:46697037-46698120		0.0928974	0.0312866	0.00316203	0.0383959		0.127601	0.0650471	0.0145082
cg25065147	2	46996929	MCFD2	NM_139279.3	GI:46852158	476	TRUE	2:46996040-46997677		0.0743048	0.0269484	0.00609047	0.0453467		0.0156402	0.0639253	0.128474
cg19536127	2	47257790	CALM2	NM_001743.3	GI:20428653	636	TRUE	2:47255974-47257798		0.0820567	0.0306509	0.00772568	0.0493077		0.0945046	0.0394052	0.00732357
cg06611310	2	48521035	LOC129285	NM_152994.2	GI:31343495	377	TRUE	2:48520890-48521959		0.100526	0.0348003	0.00407543	0.0408888		0.153046	0.0598623	0.00570186
cg27016609	2	48660278	STON1	NM_006873.2	GI:26787992	989	FALSE			-0.0789423	0.0273414	0.0040931	0.0408888		-0.141026	0.056898	0.00640757
cg20497627	2	55349994	MTIF2	NM_002453.2	GI:53729336	106	TRUE	2:55349385-55350199		0.109757	0.0356893	0.00224435	0.0350879		0.0900849	0.0384708	0.0080846
cg15971836	2	55500923	KIAA1212	NM_018084.3	GI:50897851	456	TRUE	2:55499745-55501008		0.0746508	0.0277693	0.00747763	0.0486641		0.0721016	0.0466446	0.0278911
cg12453778	2	61986267	COMMD1	NM_152516.2	GI:56786145	40	TRUE	2:61986108-61986496		0.092121	0.0337346	0.0065935	0.0468022		0.102576	0.0455451	0.00949393
cg07290273	2	62586618	TMEM17	NM_198276.1	GI:38093646	362	TRUE	2:62586077-62587164		0.0995623	0.0285001	0.000529241	0.024519		0.206924	0.0588801	0.00119264
cg14217102	2	65211096	RAB1A	NM_004161.3	GI:41350195	303	TRUE	2:65210153-65211675		0.0877534	0.0309804	0.00484736	0.0425734		0.118431	0.0549657	0.0107525
cg15235832	2	65309040	ACTR2	NM_005722.2	GI:53692185	634	TRUE	2:65307910-65309072		0.131021	0.0304359	2.09611e-05	0.0165621		0.164049	0.0564142	0.00319553
cg23918676	2	68144001	C1D	NM_006333.2	GI:27894371	367	FALSE			0.0838259	0.0271867	0.00218633	0.0347014		0.0536229	0.0634123	0.0708324
cg22628840	2	68237962	LOC116143	NM_138458.1	GI:24308443	198	TRUE	2:68237580-68238931		0.0956848	0.0349306	0.00642803	0.0462844		0.103348	0.0475576	0.010489
cg12711530	2	68952789	BMP10	NM_014482.1	GI:7656927	636	FALSE			-0.078976	0.0281989	0.00534263	0.0436131		-0.180163	0.0744908	0.00710907
cg25631352	2	70849035	ADD2	NM_017482.1	GI:9257177	198	TRUE	2:70847771-70849205		0.0767211	0.028318	0.00702794	0.0477226		0.099194	0.0518873	0.0157404
cg15491567	2	71533183	DYSF	NM_003494.2	GI:19743938	1085	FALSE			0.0763256	0.02603	0.0035556	0.0397065		0.0743843	0.0586821	0.0411836
cg21111868	2	73374597	EGR4	NM_001965.1	GI:4503494	479	TRUE	2:73371644-73374639		0.0929794	0.0278305	0.00091215	0.0280303		0.063325	0.0606762	0.0556074
cg21896452	2	73817921	TPRKB	NM_016058.1	GI:7705589	100	TRUE	2:73817400-73818616		0.0946936	0.0342246	0.00591851	0.0450258		0.119237	0.0478708	0.00630855
cg04755933	2	74611389	AUP1	NM_181576.1	GI:31712023	994	TRUE	2:74609576-74611564		0.121456	0.032805	0.000243022	0.0209621		0.162533	0.058742	0.00407695
cg18638581	2	74913110	HK2	NM_000189.4	GI:40806188	180	FALSE			-0.0650913	0.0183257	0.000427214	0.0235186		-0.124383	0.0404768	0.002413
cg16158220	2	79237399	REGL	XR_000606.1	GI:88953273	709	FALSE			-0.0707522	0.025161	0.00516193	0.0433108		-0.158929	0.0561611	0.00365611
cg19376794	2	85697293	USP39	NM_006590.2	GI:56550050	499	TRUE	2:85696061-85697739		0.132177	0.0328272	6.7548e-05	0.0165621		0.171874	0.069857	0.00661621
cg15645605	2	86279978	MRPL35	NM_016622.2	GI:22035591	113	TRUE	2:86279307-86280531		0.0963476	0.0348225	0.00591868	0.0450258		0.145056	0.0678373	0.0110505
cg20918903	2	86522012	JMJD1A	NM_018433.3	GI:46358420	58	TRUE	2:86521234-86523091		0.095256	0.0345132	0.00604152	0.0453467		0.133425	0.0459291	0.00320649
cg11223252	2	86704829	RNF103	NM_005667.2	GI:37595534	340	FALSE			0.0689269	0.0236471	0.00375549	0.0401328		0.156512	0.051226	0.0025104
cg14902389	2	98709117	MGAT4A	NM_012214.1	GI:6912501	245	FALSE			-0.0679372	0.0254592	0.0079243	0.0498541		-0.180109	0.0661823	0.00442195
cg21282997	2	102402267	IL18RAP	NM_003853.2	GI:27477087	581	FALSE			0.0685332	0.0207522	0.00104309	0.0293505		0.0581012	0.036802	0.0267409
cg25549459	2	104837684	POU3F3	NM_006236.1	GI:5453935	717	TRUE	2:104835039-104840521		0.0687253	0.0245804	0.00541999	0.0437929		0.104548	0.0516154	0.0131873
cg09738100	2	105020854	MRPS9	NM_182640.1	GI:33188462	84	TRUE	2:105020375-105021395		0.0905186	0.0326273	0.00578646	0.0447845		0.121637	0.0566781	0.0109764
cg17966192	2	108360548	SULT1C2	NM_006588.2	GI:28830307	305	FALSE			0.0685411	0.0251047	0.00660427	0.0468097		0.0647	0.0518587	0.0422136
cg12433691	2	108431746	GCC2	NM_181453.2	GI:34335126	322	TRUE	2:108431688-108432574		0.10687	0.0340466	0.00181908	0.0337493		0.0473556	0.0366995	0.0401986
cg00585790	2	108571277	LIMS1	NM_004987.3	GI:47078283	78	FALSE			0.0714892	0.0201494	0.000433489	0.0235186		-0.0184401	0.0461737	0.112766
cg08733774	2	108702059	RANBP2	NM_006267.3	GI:19718756	310	TRUE	2:108701097-108703275		0.0904691	0.0266858	0.000766747	0.0264181		0.207189	0.0731875	0.00365161
cg18879041	2	110014086	LIMS3	NM_033514.1	GI:15743547	528	TRUE	2:110013888-110014175		-0.100212	0.0337723	0.00318186	0.0384866		-0.126956	0.0492661	0.00549563
cg10216105	2	112955820	TTL	NM_153712.3	GI:42734436	549	TRUE	2:112955527-112957242		0.086834	0.031853	0.00668588	0.046899		0.0471493	0.037915	0.0424613
cg21378206	2	113533514	IL1F5	NM_012275.2	GI:27894308	828	FALSE			-0.0972418	0.029239	0.00096182	0.0284996		-0.21315	0.0627818	0.00149497
cg05944800	2	118562016	INSIG2	NM_016133.2	GI:38327532	504	TRUE	2:118561997-118563032		0.0922397	0.0324732	0.00473059	0.0424942		0.0804712	0.071976	0.0505331
cg12108912	2	120152419	MGC10993	NM_030577.1	GI:13386491	806	TRUE	2:120152369-120153521		-0.0954703	0.031492	0.00258829	0.0359689		-0.228874	0.0482335	8.19794e-05
cg02994216	2	120727449	RALB	NM_002881.2	GI:48762927	565	TRUE	2:120726271-120727883		0.099192	0.034486	0.00423522	0.0413675		0.0652645	0.0501985	0.0393931
cg13208492	2	122229846	TSN	NM_004622.2	GI:20302160	255	TRUE	2:122229301-122230202		0.0797521	0.0272913	0.0036688	0.0398836		0.126799	0.0520342	0.00683847
cg17105014	2	127129833	GYPC	NM_002101.3	GI:21614502	321	FALSE			0.096892	0.0269679	0.000367092	0.0224984		-0.0984266	0.0299704	0.00167214
cg07034269	2	128564998	UGCGL1	NM_001025777.1	GI:71061440	257	TRUE	2:128564958-128565844		0.080627	0.0284717	0.00485799	0.0425734		0.0602858	0.0399659	0.0295814
cg16169604	2	131201956	GPR148	NM_207364.1	GI:46409359	1237	TRUE	2:131201498-131202052		0.102741	0.0335675	0.00235435	0.035697		0.0996842	0.068667	0.0319919
cg25745343	2	131579103	PLEKHB2	NM_001031706.1	GI:72534701	276	TRUE	2:131578860-131580210		0.115171	0.0313471	0.000270641	0.021533		0.132679	0.0446542	0.00288161
cg12124516	2	136350614	MCM6	NM_005915.4	GI:33469920	133	TRUE	2:136349753-136351703		0.0978887	0.0320737	0.00242226	0.0357063		0.192562	0.0738333	0.00528426
cg12086773	2	150152682	C2orf25	NM_015702.1	GI:7661547	159	TRUE	2:150151886-150152772		0.145704	0.0418344	0.000549826	0.024519		0.203443	0.0669684	0.00257124
cg11626656	2	151052114	RND3	NM_005168.3	GI:56676394	312	TRUE	2:151049827-151052654		0.10008	0.0365626	0.00646786	0.0463842		0.104566	0.0727605	0.0327641
cg19658284	2	151826705	FLJ45645	NM_198557.1	GI:38348393	82	TRUE	2:151825945-151826877		0.071563	0.0264723	0.00715272	0.0479416		0.1115	0.0446239	0.00627046
cg07314337	2	153282670	ARL6IP6	NM_152522.2	GI:37059759	703	TRUE	2:153281576-153283965		0.102296	0.0334603	0.00238113	0.0357063		0.109642	0.0429792	0.00574037
cg24580185	2	159851780	WDSUB1	NM_152528.1	GI:22749102	471	TRUE	2:159850758-159852121		0.0988569	0.0290459	0.000731356	0.0258523		0.088547	0.0555701	0.0262656
cg04367351	2	160626921	PLA2R1	NM_007366.3	GI:55953103	446	TRUE	2:160626295-160627454		0.0787972	0.029186	0.00722687	0.0480016		0.117354	0.0592952	0.014127
cg14325649	2	161058871	RBMS1	NM_016836.2	GI:46249389	320	TRUE	2:161057310-161058952		0.101389	0.033364	0.00252784	0.0358304		0.10607	0.0590501	0.0191037
cg23871659	2	161701610	TANK	NM_004180.2	GI:19743568	102	FALSE			0.0819456	0.0288654	0.00475386	0.0424953		0.011796	0.0595858	0.133299
cg00856375	2	161872922	PSMD14	NM_005805.2	GI:42734423	264	TRUE	2:161872807-161873530		0.0911654	0.0276855	0.00107827	0.0293505		0.0752076	0.0583909	0.0400826
cg03549127	2	162908828	GCA	NM_012198.2	GI:21614521	68	TRUE	2:162908509-162909358		0.0859055	0.0298154	0.0041706	0.0412023		0.106476	0.0649301	0.0246642
cg25427580	2	168383603	B3GALT1	NM_020981.2	GI:15451870	175	TRUE	2:168383423-168383626		-0.102157	0.0341033	0.00290726	0.0372304		-0.227178	0.082739	0.00424305
cg22659356	2	168812837	STK39	NM_013233.1	GI:7019542	486	TRUE	2:168811028-168812876		0.0987622	0.0360206	0.00637941	0.0461023		0.0894132	0.0429849	0.0120685
cg07338205	2	169466026	G6PC2	NM_021176.1	GI:10863974	62	FALSE			-0.0887524	0.0279884	0.00163392	0.0330171		-0.0621247	0.0638666	0.0605302
cg16756620	2	170149300	PPIG	NM_004792.2	GI:42560243	204	TRUE	2:170148909-170150418		0.0928703	0.029178	0.00157012	0.0327774		0.103543	0.061894	0.0234491
cg07181881	2	170299485	KLHL23	NM_144711.3	GI:40255070	717	TRUE	2:170298157-170299607		0.0906742	0.025015	0.000325839	0.0216788		0.0750395	0.0504191	0.0304153
cg24611092	2	172486678	HAT1	NM_003642.2	GI:74319829	526	TRUE	2:172486291-172486687		-0.0900718	0.0304284	0.00325507	0.0387359		-0.128187	0.0661673	0.0150647
cg02014107	2	172676225	DLX2	NM_004405.2	GI:6996003	713	TRUE	2:172672819-172676286		0.0964222	0.0321231	0.00285066	0.0370341		0.110834	0.0648965	0.0220489
cg20795401	2	173000154	ITGA6	NM_000210.1	GI:4557674	462	TRUE	2:173000134-173001903		0.0735601	0.0266859	0.00610492	0.0453467		-0.0176682	0.0313021	0.0963982
cg22190861	2	175059957	GPR155	NM_152529.5	GI:74315998	100	TRUE	2:175059364-175060567		0.100476	0.035338	0.00469008	0.0423532		0.105433	0.0441569	0.00743035
cg01594915	2	177786439	HNRPA3	NM_194247.1	GI:34740328	665	TRUE	2:177785083-177786533		0.104486	0.0336729	0.00204953	0.0345284		0.225987	0.0622398	0.000965005
cg02549910	2	178191847	FLJ13946	NM_152275.2	GI:38683852	93	TRUE	2:178191292-178192213		0.123657	0.0390548	0.00166046	0.033022		0.155377	0.0529552	0.00306764
cg20415809	2	182030100	ITGA4	NM_000885.4	GI:67191026	236	TRUE	2:182029884-182031407		0.0881841	0.0318866	0.00594136	0.0450258		0.112567	0.0505749	0.00992916
cg18973389	2	183697205	NUP35	NM_138285.3	GI:56788372	123	TRUE	2:183697148-183697894		0.079849	0.0293616	0.00681786	0.0473447		0.116499	0.0425184	0.0042766
cg13121699	2	185170642	C2orf10	NM_194250.1	GI:34740326	696	TRUE	2:185170526-185170785		0.131423	0.0346286	0.000169936	0.0189791		0.00765293	0.0367774	0.132314
cg07909265	2	187163543	ITGAV	NM_002210.2	GI:40217844	498	TRUE	2:187162523-187163739		0.0946037	0.0333537	0.00479072	0.0425734		0.144722	0.0444938	0.00182414
cg23477967	2	188127332	TFPI	NM_006287.3	GI:40254845	78	FALSE			0.0932134	0.0341458	0.00661102	0.0468097		0.0673114	0.0739044	0.0653908
cg25753817	2	190916477	INPP1	NM_002194.2	GI:4755138	207	TRUE	2:190916375-190917398		0.091885	0.0331975	0.00590076	0.0450258		0.0592198	0.0346183	0.0219373
cg17300307	2	191453220	GLS	NM_014905.2	GI:21361451	621	TRUE	2:191453081-191455111		0.0910007	0.0335759	0.00700654	0.0477226		0.122015	0.0654649	0.0174833
cg09666654	2	191818903	MYO1B	NM_012223.2	GI:44889480	528	TRUE	2:191817926-191819459		0.0759813	0.0243335	0.00192129	0.0337493		0.0601593	0.0480927	0.0420592
cg04183933	2	198072113	HSPE1	NM_002157.1	GI:4504522	1252	TRUE	2:198071660-198073806		0.119636	0.03724	0.00142015	0.0321447		0.118371	0.0606295	0.0147668
cg07494248	2	198073855	HSPD1	NM_002156.4	GI:41399283	612	FALSE			0.118747	0.0315623	0.000193082	0.019804		0.210132	0.0780647	0.00456802
cg04056179	2	198088629	PREI3	NM_015387.2	GI:41349448	64	TRUE	2:198088558-198089647		0.108267	0.0336301	0.00138778	0.0321447		0.0983076	0.0621506	0.0266211
cg12465398	2	201462119	PPIL3	NM_032472.3	GI:19557632	125	TRUE	2:201461437-201462585		0.0758213	0.0281735	0.00741233	0.0485044		0.101748	0.0664174	0.0285507
cg16873684	2	201536832	ORC2L	NM_006190.3	GI:32454751	177	TRUE	2:201536152-201537280		0.0953851	0.0303505	0.00179595	0.0337493		0.227923	0.0732224	0.00224939
cg25095814	2	201806261	CASP8	NM_001228.3	GI:73623018	165	FALSE			0.118764	0.0296442	7.3329e-05	0.0166751		0.00929918	0.064611	0.139074
cg26799474	2	201807196	CASP8	NM_001228.3	GI:73623018	770	FALSE			0.09406	0.0316098	0.00309788	0.0379486		0.0308834	0.0502379	0.0914788
cg17872064	2	202838683	NOP5/NOP58	NM_015934.3	GI:34222329	77	TRUE	2:202838121-202839602		0.106749	0.0369795	0.00410048	0.0408972		0.119458	0.0594483	0.0134805
cg14419187	2	210345339	C2orf21	NM_182587.1	GI:32698997	377	TRUE	2:210344445-210345400		0.0832804	0.0293236	0.00473702	0.0424942		-0.0612533	0.0622212	0.0596862
cg12339029	2	210888147	MYL1	NM_079420.1	GI:17986272	5	FALSE			-0.121793	0.0325144	0.000205751	0.0200563		-0.146979	0.077842	0.0163652
cg24664861	2	213857445	SPAG16	NM_001025436.1	GI:70887779	84	TRUE	2:213857075-213857799		0.105132	0.0334965	0.00182113	0.0337493		0.149653	0.0443969	0.00152681
cg27170298	2	219233031	BCS1L	NM_004328.3	GI:34147602	329	TRUE	2:219231881-219233133		0.0982829	0.0352552	0.00555618	0.0440035		0.113622	0.070683	0.0257304
cg03270376	2	219244832	STK36	NM_015690.2	GI:34222107	221	TRUE	2:219244470-219245370		0.102252	0.0370881	0.00609606	0.0453467		0.101329	0.0393373	0.00549694
cg19868691	2	219452841	WNT10A	NM_025216.2	GI:16936519	658	TRUE	2:219452627-219452965		0.0813688	0.0263025	0.00211398	0.0346404		0.10515	0.0446571	0.00787525
cg04587910	2	219733988	XLF	NM_024782.1	GI:13376141	221	TRUE	2:219732815-219734141		0.0737455	0.0263159	0.00531603	0.0436131		0.00240788	0.0309019	0.145796
cg09835085	2	223624836	KCNE4	NM_080671.1	GI:18087850	335	TRUE	2:223624759-223624974		-0.214249	0.0649699	0.00106054	0.0293505		0.0165144	0.0720875	0.13006
cg00514407	2	224612870	SERPINE2	NM_006216.2	GI:34147323	633	TRUE	2:224611391-224613168		0.104413	0.0269784	0.000126598	0.0180112		0.101063	0.0582232	0.0211106
cg24516901	2	224975045	FLJ22746	NM_024785.2	GI:31542740	90	TRUE	2:224974930-224975133		0.090759	0.0275642	0.00107919	0.0293505		-0.0122026	0.0442541	0.125506
cg05844583	2	228291033	SLC19A3	NM_025243.2	GI:21361938	63	TRUE	2:228290574-228291168		0.0891604	0.0321137	0.00575027	0.0446148		0.0871284	0.0638841	0.0362269
cg02056135	2	230792767	SP110	NM_004510.2	GI:17986251	165	FALSE			0.12488	0.0348556	0.00038113	0.0225916		0.0972017	0.044891	0.0105885
cg26292864	2	231438029	ITM2C	NM_001012514.1	GI:60302911	164	TRUE	2:231437299-231439169		0.0806328	0.0248414	0.00126762	0.0314773		0.0610236	0.0549234	0.0508815
cg24880821	2	233124148	TIGD1	NM_145702.1	GI:22209000	678	TRUE	2:233123105-233124386		0.0738921	0.0255247	0.0039967	0.0405082		0.0363881	0.0558035	0.0876864
cg12118465	2	233205893	EFHD1	NM_025202.2	GI:34147386	675	TRUE	2:233205757-233208093		0.14336	0.0342386	3.46572e-05	0.0165621		0.0934679	0.0543914	0.0216864
cg25697050	2	233734196	INPP5D	NM_001017915.1	GI:64085166	219	FALSE			-0.0945033	0.0319212	0.0032509	0.0387359		-0.232359	0.0552132	0.00026769
cg04712018	2	233824797	ATG16L1	NM_030803.5	GI:31742529	242	TRUE	2:233824692-233826182		0.094239	0.0244715	0.000136612	0.0180112		0.230095	0.0840828	0.0042921
cg13281719	2	233824901	ATG16L1	NM_030803.5	GI:31742529	138	TRUE	2:233824692-233826182		0.0822189	0.0246397	0.000925243	0.0282936		0.0986969	0.0565811	0.0207985
cg04898443	2	241903168	HDLBP	NM_005336.2	GI:42716278	740	TRUE	2:241902812-241904808		0.0778414	0.0289385	0.00744156	0.0485257		0.0570157	0.0362047	0.026821
cg10021735	2	241944160	FARP2	NM_014808.1	GI:7662309	224	TRUE	2:241943520-241945004		0.0973085	0.0344707	0.00499219	0.0429155		0.109661	0.068952	0.0263452
cg20595215	3	8518014	LMCD1	NM_014583.2	GI:14277673	497	TRUE	3:8517925-8518754		0.0960808	0.0344025	0.00547121	0.0438192		0.0563771	0.0416015	0.0366358
cg10829427	3	9860775	RPUSD3	NM_173659.2	GI:52851448	99	TRUE	3:9859540-9860936		0.0949091	0.0253488	0.000207093	0.0200563		0.0820136	0.0474932	0.021444
cg24596576	3	10042780	FANCD2	NM_033084.3	GI:66528797	333	TRUE	3:10042595-10043582		0.112358	0.0327284	0.000658028	0.0252216		0.0498367	0.0546119	0.0652168
cg00149659	3	10132352	C3orf10	NM_018462.4	GI:54262137	19	TRUE	3:10131593-10133050		0.135597	0.0443491	0.00237924	0.0357063		0.122873	0.0479228	0.00562365
cg15873301	3	12020459	SYN2	NM_133625.2	GI:46399195	406	TRUE	3:12020118-12021768		0.121115	0.0413676	0.00360576	0.0397065		0.00436081	0.0625716	0.146642
cg09326546	3	12680291	RAF1	NM_002880.2	GI:52486392	387	TRUE	3:12679430-12681147		0.0873495	0.0299784	0.00376811	0.0401328		0.18534	0.0613843	0.00270426
cg15900519	3	12858503	RPL32	NM_001007073.1	GI:55743127	422	FALSE			0.108367	0.0328228	0.00104623	0.0293505		0.11532	0.0718729	0.0258261
cg22396691	3	15081972	MRPS25	NM_022497.3	GI:36287129	152	TRUE	3:15080809-15082069		0.0905145	0.0317324	0.00455985	0.0421823		0.156581	0.0475459	0.00164805
cg26168249	3	15115511	ZFYVE20	NM_022340.2	GI:70980546	148	TRUE	3:15114987-15116027		0.0840821	0.024371	0.000618976	0.0252216		0.136901	0.0529245	0.00540824
cg18053505	3	20056165	PCAF	NM_003884.3	GI:40805842	363	FALSE			0.0867675	0.027817	0.00194227	0.0337493		0.150251	0.0593985	0.00598239
cg12185908	3	20202520	SGOL1	NM_138484.1	GI:24308447	167	TRUE	3:20201909-20203087		0.111753	0.0377139	0.00322352	0.0385807		0.141795	0.0491085	0.00335283
cg06949789	3	23933712	RPL15	NM_002948.2	GI:15431292	69	TRUE	3:23932856-23934673		0.107467	0.0340921	0.00174003	0.0332594		0.100238	0.0583566	0.0217108
cg13859541	3	30622806	TGFBR2	NM_003242.4	GI:67782323	192	TRUE	3:30622728-30624113		0.112368	0.0271205	4.16635e-05	0.0165621		0.0361912	0.0563775	0.0886548
cg18047970	3	30868040	GADL1	NM_207359.1	GI:46409349	699	FALSE			-0.0944895	0.0292349	0.00132895	0.0320874		-0.222663	0.0517215	0.000200925
cg05662500	3	32122881	GPD1L	NM_015141.2	GI:34222096	267	TRUE	3:32122715-32123925		0.0785691	0.0268116	0.00357581	0.0397065		0.102991	0.0476672	0.0106642
cg08729012	3	32518632	CMTM6	NM_017801.2	GI:32130534	775	TRUE	3:32518585-32519576		0.095924	0.0336408	0.00457414	0.0422267		0.178705	0.0494183	0.00101659
cg22084336	3	33457405	UBP1	NM_014517.2	GI:31543907	531	TRUE	3:33455837-33458268		0.0937482	0.0336274	0.00555461	0.0440035		0.1184	0.03959	0.00281756
cg01999523	3	33734900	CLASP2	NM_015097.1	GI:57863300	48	TRUE	3:33733775-33735079		0.0650187	0.0231437	0.00520355	0.043468		0.0619976	0.055541	0.0506152
cg00893636	3	37009844	EPM2AIP1	NM_014805.2	GI:31982934	45	TRUE	3:37008972-37010459		0.0795613	0.024746	0.00140791	0.0321447		0.0890269	0.0523522	0.0222631
cg12792366	3	37192091	LRRFIP2	NM_006309.1	GI:5453725	1005	TRUE	3:37191980-37193603		0.112776	0.0358956	0.00180206	0.0337493		0.0797886	0.0422342	0.016342
cg04660410	3	38011038	VILL	NM_015873.2	GI:66932944	391	TRUE	3:38010534-38011169		0.0903917	0.0284848	0.00162142	0.0330171		0.14643	0.0501021	0.00311043
cg23881725	3	38055646	DLEC1	NM_007338.2	GI:21536472	54	TRUE	3:38055509-38056613		0.0831253	0.0287055	0.00398585	0.0404524		0.195008	0.0583399	0.00160823
cg00807586	3	38055794	DLEC1	NM_007338.2	GI:21536472	94	TRUE	3:38055509-38056613		0.0881755	0.0309096	0.00455625	0.0421802		0.044574	0.0371853	0.045261
cg17877494	3	38153260	ACAA1	NM_001607.2	GI:6598316	359	TRUE	3:38152955-38154281		0.104557	0.0310227	0.000822518	0.0271433		0.148	0.0456102	0.00182414
cg15427774	3	39124262	GORASP1	NM_031899.2	GI:29826292	128	TRUE	3:39123140-39124712		0.0802833	0.0276317	0.00386702	0.0403206		0.119813	0.0677836	0.0200377
cg04848452	3	40325805	EIF1B	NM_005875.2	GI:49574539	372	TRUE	3:40325675-40327000		0.0907572	0.029248	0.00204914	0.0345284		0.064871	0.0465724	0.0347808
cg12148581	3	40473347	RPL14	NM_003973.2	GI:16753224	472	TRUE	3:40472762-40473354		0.103667	0.0369601	0.00527548	0.0436131		0.260914	0.0854771	0.0025104
cg10864941	3	42427785	LYZL4	NM_144634.2	GI:34222163	716	FALSE			-0.104142	0.0330404	0.0017418	0.0332594		-0.192211	0.0770084	0.00627046
cg12809314	3	44493789	ZNF445	NM_181489.4	GI:56797755	377	TRUE	3:44493740-44494447		0.104143	0.0276467	0.000189644	0.019804		0.224792	0.0875829	0.00561926
cg18129786	3	44494987	ZNF445	NM_181489.4	GI:56797755	821	FALSE			-0.0861232	0.0272688	0.00170519	0.0332594		-0.238045	0.0597651	0.00048544
cg22598028	3	44601496	ZNF660	NM_173658.1	GI:28212277	36	TRUE	3:44601241-44601817		0.0877274	0.0313004	0.00530902	0.0436131		-0.0481765	0.040533	0.0459611
cg22050705	3	44641902	ZNF197	NM_006991.3	GI:68800146	387	TRUE	3:44641321-44641967		0.136885	0.0359013	0.000158658	0.0185818		0.0843464	0.0425141	0.0141235
cg25766774	3	44993913	ZDHHC3	NM_016598.1	GI:7706132	1295	FALSE			-0.0902581	0.0324039	0.00559577	0.0440218		-0.148237	0.062	0.00739704
cg18294881	3	45404880	LARS2	NM_015340.3	GI:41352689	199	TRUE	3:45404698-45405386		0.0758612	0.0281775	0.00738982	0.0485044		0.114657	0.0574346	0.0137697
cg10920302	3	45405093	LARS2	NM_015340.3	GI:41352689	14	TRUE	3:45404698-45405386		0.0899708	0.0317499	0.00482972	0.0425734		0.105727	0.0511963	0.0123597
cg12359315	3	45812462	SLC6A20	NM_020208.2	GI:46249401	504	TRUE	3:45812367-45813439		0.0920696	0.0281686	0.00117295	0.0302081		0.0817059	0.0647731	0.0415445
cg24919972	3	46012612	FYCO1	NM_024513.1	GI:13470091	308	TRUE	3:46011871-46012674		0.0895018	0.028483	0.00179897	0.0337493		0.055851	0.0491617	0.0492912
cg13144783	3	46224799	CCR1	NM_001295.2	GI:53759124	37	FALSE			0.0723487	0.0231547	0.00190805	0.0337493		0.104647	0.0467446	0.00969489
cg13156411	3	46894458	PTHR1	NM_000316.2	GI:39995096	218	FALSE			-0.0845288	0.0287595	0.00347846	0.0394786		-0.108424	0.0398826	0.00442195
cg24009109	3	46993486	CCDC12	NM_144716.1	GI:21389496	244	TRUE	3:46991875-46994037		0.0899935	0.0257895	0.000536721	0.024519		0.123777	0.0506963	0.00686492
cg13994175	3	47299528	KIF9	NM_022342.2	GI:24475659	436	TRUE	3:47298514-47299834		0.131107	0.0317256	4.3583e-05	0.0165621		0.191474	0.0642829	0.00287909
cg04523589	3	48240150	CAMP	NM_004345.3	GI:39753969	284	FALSE			0.124688	0.0322647	0.000129498	0.0180112		0.0293024	0.0378007	0.0767453
cg14633527	3	48516383	SCOTIN	NM_016479.3	GI:21703709	282	TRUE	3:48516271-48517036		0.0810175	0.0246089	0.00108086	0.0293505		0.180245	0.061504	0.00307868
cg13585240	3	48934379	ARIH2	NM_006321.1	GI:5453556	823	FALSE			-0.0688252	0.0230761	0.00303074	0.0374756		-0.10982	0.0487753	0.00949768
cg21197973	3	49002351	PH-4	NM_017732.3	GI:62953124	6	TRUE	3:49002010-49003478		0.0933749	0.031901	0.00361423	0.0397065		0.0870063	0.0506697	0.0217108
cg03640148	3	49019956	WDR6	NM_018031.2	GI:11072092	126	TRUE	3:49019040-49020734		0.0946063	0.0273296	0.000593665	0.0250845		0.117148	0.0537277	0.0103883
cg19914751	3	49117576	QARS	NM_005051.1	GI:4826959	401	TRUE	3:49116801-49118103		0.0823637	0.0285785	0.00416066	0.0411365		0.013852	0.0525166	0.126717
cg18094221	3	49423449	TCTA	NM_022171.1	GI:11560140	1194	FALSE			0.095175	0.0312553	0.00247734	0.0357063		0.0777491	0.0666229	0.0472052
cg05055720	3	49424603	RHOA	NM_001664.2	GI:50593005	73	TRUE	3:49423741-49425299		0.103321	0.0300094	0.000635074	0.0252216		0.223	0.0578224	0.000585395
cg10029076	3	51398272	ARMET	NM_006010.2	GI:54873599	529	TRUE	3:51396915-51398416		0.109867	0.027723	8.73867e-05	0.0170774		0.131022	0.0577031	0.00915644
cg15271594	3	52004972	RPL29	NM_000992.2	GI:17105395	26	TRUE	3:52004630-52005612		0.106624	0.0321604	0.000997269	0.0288725		0.210316	0.0609038	0.0013595
cg22557067	3	52464803	NISCH	NM_007184.2	GI:66472381	143	TRUE	3:52463929-52465191		0.106373	0.034547	0.00221715	0.0348806		0.120847	0.0566036	0.0111084
cg10061138	3	52504125	STAB1	NM_015136.2	GI:61743977	271	FALSE			-0.0895601	0.0265848	0.000826805	0.0272129		-0.0852858	0.0390083	0.0102975
cg10356463	3	52786416	ITIH1	NM_002215.1	GI:4504780	232	FALSE			-0.0832571	0.0275471	0.00266666	0.0364107		-0.188254	0.0440242	0.000216641
cg21422208	3	53139707	RFT1	NM_052859.2	GI:31377635	204	TRUE	3:53139059-53139808		0.100384	0.0316409	0.00162528	0.0330171		0.180266	0.0814567	0.00998125
cg15757271	3	55496829	WNT5A	NM_003392.3	GI:40806204	458	TRUE	3:55495094-55498534		0.0879045	0.0289082	0.00251191	0.0358226		0.107591	0.0497957	0.0106642
cg18925884	3	57179269	IL17RD	NM_017563.1	GI:24308146	84	TRUE	3:57179053-57179606		0.113526	0.0298205	0.000162313	0.0187969		0.0398336	0.0608868	0.0875781
cg08081407	3	57558733	ARF4	NM_001660.2	GI:6995998	615	TRUE	3:57557573-57558836		0.0649503	0.0241093	0.00735218	0.0484225		0.0884574	0.0380656	0.00839478
cg11743795	3	57718023	SLMAP	NM_007159.2	GI:56550042	191	TRUE	3:57716811-57718675		0.0979373	0.0338783	0.00404771	0.0408266		0.089662	0.0427636	0.0117749
cg05421946	3	58198413	ABHD6	NM_020676.4	GI:47271494	64	TRUE	3:58198020-58199479		0.112911	0.0396258	0.00460226	0.04228		0.0617527	0.0440237	0.0343234
cg00830393	3	66634753	LRIG1	NM_015541.2	GI:54607117	1218	TRUE	3:66632601-66634811		0.0862181	0.0284659	0.00261153	0.0361177		0.122248	0.0511285	0.00739704
cg09920145	3	69183404	TMF1	NM_007114.1	GI:6005903	523	TRUE	3:69183072-69183595		0.0906533	0.0304692	0.0031021	0.037963		0.0788293	0.0606796	0.0394121
cg14246617	3	69871530	MITF	NM_000248.2	GI:38156695	207	TRUE	3:69871046-69872076		0.0858559	0.0321822	0.0079398	0.0499265		0.000799004	0.0545334	0.152395
cg11266874	3	95182042	ARL13B	NM_182896.1	GI:33598955	370	TRUE	3:95181302-95182275		0.0905254	0.0313227	0.00405742	0.0408765		0.0479896	0.0608284	0.0754931
cg17767184	3	95264861	DHFRL1	NM_176815.2	GI:31341213	511	TRUE	3:95264102-95264978		0.124403	0.032622	0.000158269	0.0185818		0.0479812	0.0698565	0.0848058
cg05777319	3	98966609	ARL6	NM_177976.1	GI:29826298	324	TRUE	3:98965718-98966641		0.0947671	0.0299076	0.001647	0.0330171		0.116586	0.072181	0.0255568
cg04845628	3	99173380	MI	NM_032778.3	GI:23346417	241	TRUE	3:99173310-99174219		0.113618	0.0326045	0.000546181	0.024519		0.0632188	0.0681463	0.0640196
cg04251363	3	99934908	ST3GAL6	NM_006100.2	GI:31377787	646	TRUE	3:99933624-99935070		0.105866	0.0385319	0.00627198	0.0458208		0.235295	0.072622	0.00182414
cg15372098	3	101019743	C3orf26	NM_032359.2	GI:34147422	372	TRUE	3:101019187-101019846		0.102676	0.031972	0.00142561	0.0321447		0.0925113	0.0593344	0.0273875
cg06436504	3	101316425	DOC1	NM_182909.1	GI:33667104	378	FALSE			-0.101693	0.034256	0.00316831	0.0384348		-0.197985	0.051233	0.000585395
cg17127587	3	101693817	TMEM45A	NM_018004.1	GI:8922242	336	TRUE	3:101693638-101694388		0.0896777	0.0293726	0.00241348	0.0357063		0.0360239	0.0564022	0.0889642
cg15612063	3	101694312	TMEM45A	NM_018004.1	GI:8922242	159	TRUE	3:101693638-101694388		0.100648	0.0321888	0.001894	0.0337493		0.0987447	0.0640649	0.0281146
cg18213440	3	101910862	TFG	NM_001007565.1	GI:56090138	12	TRUE	3:101910659-101911643		0.0924863	0.0281156	0.00109101	0.0293505		0.0730188	0.0558961	0.0391367
cg18296405	3	102714922	SENP7	NM_020654.2	GI:19923563	146	TRUE	3:102713989-102715017		0.0911014	0.0255273	0.000401406	0.0231777		0.00555398	0.0449843	0.141396
cg10218646	3	102878893	ZBTB11	NM_014415.1	GI:7657702	286	TRUE	3:102877295-102878974		0.203922	0.0510239	7.62855e-05	0.0170377		0.299482	0.117307	0.00574037
cg06073471	3	102980547	FAM55C	NM_145037.1	GI:21450780	217	TRUE	3:102980346-102981488		0.10423	0.0314716	0.00100955	0.0290265		0.14926	0.0546376	0.00432496
cg15646782	3	102981106	FAM55C	NM_145037.1	GI:21450780	342	TRUE	3:102980346-102981488		0.0847795	0.0255275	0.000977581	0.028681		0.149757	0.0551613	0.00443627
cg03402775	3	109790837	DZIP3	NM_014648.2	GI:40254857	437	TRUE	3:109790482-109791493		0.0957613	0.0306534	0.00191172	0.0337493		0.086662	0.0429195	0.0133179
cg01745657	3	112875859	PLCXD2	NM_153268.1	GI:23397569	354	TRUE	3:112875781-112876338		0.0978988	0.0263546	0.000231862	0.0208843		0.114873	0.0730694	0.0268501
cg25462303	3	113334846	GCET2	NM_152785.3	GI:57165367	39	FALSE			0.100181	0.0332581	0.00275525	0.0368558		0.11498	0.0728715	0.0267689
cg03977782	3	114734370	SIDT1	NM_017699.1	GI:8923170	187	TRUE	3:114733945-114735150		0.0935324	0.0328863	0.00467818	0.0423376		0.116229	0.0411699	0.00370684
cg02433905	3	114948175	ATP6V1A	NM_001690.2	GI:19913423	423	TRUE	3:114948168-114948388		0.0869127	0.0314749	0.00601712	0.0453353		0.0737276	0.074402	0.059173
cg05961212	3	120780885	ADPRH	NM_001125.2	GI:40549393	328	TRUE	3:120780808-120781649		0.0570831	0.0206362	0.00593036	0.0450258		0.0414088	0.0332375	0.0422898
cg19693403	3	121445574	GPR156	NM_153002.1	GI:23308584	61	FALSE			-0.084408	0.0238733	0.000453516	0.0240346		-0.253948	0.0595157	0.000218953
cg04059863	3	123224320	ILDR1	NM_175924.2	GI:31341675	600	TRUE	3:123223586-123224478		-0.0860107	0.0320146	0.00751376	0.0487526		-0.105341	0.0551957	0.0158332
cg00571634	3	123617510	WDR5B	NM_019069.3	GI:42544246	62	TRUE	3:123617271-123618068		0.0872133	0.0305461	0.00452198	0.0421802		0.1234	0.0483782	0.00574037
cg25932713	3	123767253	PARP9	NM_031458.1	GI:13899296	1139	FALSE			-0.104348	0.0292823	0.000409293	0.0232754		-0.237682	0.0706082	0.00155134
cg10430690	3	125296286	KALRN	NM_007064.2	GI:68362739	11	TRUE	3:125296013-125296327		-0.0814283	0.0287384	0.00483423	0.0425734		-0.258099	0.0717106	0.00103561
cg12373072	3	126796463	OSBPL11	NM_022776.3	GI:23111058	166	FALSE			0.0873631	0.0326301	0.00772024	0.0493077		0.0822622	0.0409209	0.0134674
cg18043455	3	129254451	SEC61A1	NM_013336.3	GI:60218911	549	TRUE	3:129253137-129254452		0.111394	0.0307433	0.000327598	0.0216788		0.127638	0.0577758	0.0100192
cg00295206	3	129927503	RAB7	NM_004637.5	GI:40807361	166	TRUE	3:129927452-129928610		0.0793732	0.0289139	0.00631608	0.0459651		0.16869	0.0443803	0.000667632
cg22409223	3	131948262	PIK3R4	NM_014602.1	GI:23943911	73	TRUE	3:131947805-131948570		0.075943	0.0263969	0.00422653	0.0413675		0.0739634	0.0411505	0.01909
cg23398385	3	131948454	PIK3R4	NM_014602.1	GI:23943911	119	TRUE	3:131947805-131948570		0.106478	0.0358054	0.00311647	0.0380644		0.152214	0.0568103	0.00464618
cg05911610	3	132704540	MRPL3	NM_007208.2	GI:21265090	21	TRUE	3:132704191-132704720		0.114269	0.0380112	0.0028092	0.0369765		0.0871586	0.0488147	0.0194105
cg21828898	3	133861935	UBE1DC1	NM_024818.2	GI:38327030	99	TRUE	3:133860911-133862502		0.0748703	0.0277733	0.00731384	0.0482972		0.194617	0.0679047	0.00348787
cg19875216	3	135007531	SRPRB	NM_021203.2	GI:14917112	164	TRUE	3:135007103-135007994		0.10981	0.0344824	0.00156154	0.0327142		0.123956	0.0490477	0.00598381
cg06541857	3	135686479	CEP63	NM_025180.2	GI:22095366	1280	FALSE			0.0861419	0.0291636	0.00332149	0.0390434		0.115575	0.0619867	0.0169995
cg18150721	3	135997571	EPHB1	NM_004441.3	GI:55770893	621	TRUE	3:135996297-135999167		0.0660291	0.0236254	0.00543836	0.0438192		0.0804305	0.0460075	0.0206451
cg26533949	3	139316928	DZIP1L	NM_173543.1	GI:27734910	213	TRUE	3:139316416-139317425		0.0890496	0.0305174	0.00371832	0.0401328		0.140064	0.0585297	0.00745254
cg14058345	3	139531436	TXNDC6	NM_178130.2	GI:31342394	18	TRUE	3:139530721-139531618		0.0939656	0.0244587	0.000141621	0.0180741		0.0946123	0.0550101	0.0216719
cg21075829	3	139635860	FAM62C	NM_031913.1	GI:46195742	254	TRUE	3:139635332-139637391		-0.163157	0.0487656	0.000896818	0.0280303		-0.00392848	0.0484411	0.145551
cg24353466	3	151013668	RNF13	NM_007282.3	GI:34577085	474	TRUE	3:151012876-151014074		0.0968931	0.0318773	0.0025222	0.0358226		0.0567439	0.0427692	0.0380799
cg09571369	3	152479253	P2RY14	NM_014879.2	GI:41281534	409	FALSE			0.0743851	0.024896	0.0029797	0.0373048		0.109073	0.0448603	0.00689034
cg22034555	3	155524853	DHX36	NM_020865.1	GI:18497285	118	TRUE	3:155524541-155525193		0.0992225	0.0339481	0.00366284	0.0398836		0.0857643	0.0398692	0.0108224
cg22183849	3	155525050	DHX36	NM_020865.1	GI:18497285	79	TRUE	3:155524541-155525193		0.118945	0.0265499	9.70941e-06	0.0165621		0.121687	0.0661863	0.0177588
cg01634119	3	157070704	GMPS	NM_003875.2	GI:53759143	315	TRUE	3:157070632-157072458		0.0767674	0.0280662	0.00650636	0.0464864		0.0981183	0.0556128	0.0204904
cg14106308	3	158699980	VEPH1	NM_024621.1	GI:22003857	57	TRUE	3:158699748-158700138		0.0954726	0.0338077	0.00497607	0.0429155		0.104225	0.0410623	0.00586279
cg07654934	3	159873023	LXN	NM_020169.2	GI:21359932	153	TRUE	3:159872918-159873170		0.0880933	0.0305473	0.00413729	0.0411319		0.0336928	0.0355714	0.062504
cg17135325	3	162421852	NMD3	NM_015938.2	GI:19923795	59	TRUE	3:162421497-162422290		0.149457	0.045756	0.00118153	0.030344		0.032572	0.0460574	0.0830811
cg02276793	3	171167825	TLOC1	NM_003262.3	GI:61744441	551	TRUE	3:171167013-171168139		0.0954835	0.0339471	0.00515047	0.0432622		0.104949	0.0531193	0.0142089
cg02973263	3	171422856	PRKCI	NM_002740.4	GI:48255884	63	TRUE	3:171422313-171423570		0.108823	0.0319676	0.000729505	0.0258523		0.0463109	0.0448356	0.0563704
cg16555388	3	173723910	TNFSF10	NM_003810.2	GI:23510439	53	FALSE			0.106679	0.0260964	5.24694e-05	0.0165621		0.042312	0.0480039	0.0678503
cg11313124	3	180271920	WIG1	NM_152240.1	GI:23199977	358	TRUE	3:180271664-180272654		0.0878394	0.0283871	0.00210867	0.0346404		0.0960364	0.0467824	0.0126015
cg13913917	3	183994026	ATP11B	NM_014616.1	GI:62632749	41	TRUE	3:183993420-183995035		0.0877476	0.0325104	0.00724317	0.0480311		0.178363	0.0456728	0.00056472
cg02238826	3	184453763	B3GNT5	NM_032047.3	GI:44680131	24	TRUE	3:184453437-184455435		0.125953	0.0360521	0.000528759	0.024519		0.0920655	0.0446766	0.0124483
cg20398399	3	184756501	KLHL6	NM_130446.1	GI:18482382	399	FALSE			0.111016	0.0328708	0.000802391	0.0268331		0.0679256	0.0629795	0.0530989
cg09938768	3	185761787	EPHB3	NM_004443.3	GI:33598961	494	TRUE	3:185761398-185763841		0.0843229	0.0296692	0.00470721	0.0424466		0.110023	0.0544623	0.0133179
cg25808906	3	187562717	DGKG	NM_001346.1	GI:4503314	20	TRUE	3:187561255-187563154		0.0801193	0.0290249	0.00603476	0.0453467		0.132773	0.0408036	0.00182414
cg02097420	3	187866568	HRG	NM_000412.2	GI:13518024	76	FALSE			-0.0988491	0.0328506	0.00278358	0.0368723		-0.186209	0.0755259	0.00658199
cg20872461	3	188006890	RFC4	NM_002916.3	GI:31881681	94	TRUE	3:188006633-188007519		0.0785703	0.0283087	0.00576618	0.0447105		0.152311	0.0521101	0.00311043
cg01057962	3	188946006	BCL6	NM_001706.2	GI:21040323	163	TRUE	3:188944023-188946443		0.091731	0.0286262	0.00145982	0.0322779		0.119861	0.0511637	0.00807296
cg10906552	3	191714783	IL1RAP	NM_002182.2	GI:24430220	198	TRUE	3:191713954-191715294		0.0848124	0.0271005	0.00187684	0.0337493		0.113217	0.0521391	0.0105209
cg05820087	3	194755255	ATP13A4	NM_032279.2	GI:66932948	135	FALSE			-0.0734685	0.0273644	0.00755334	0.0488224		-0.201148	0.0565698	0.00113158
cg26294551	3	195602116	GP5	NM_004488.1	GI:4758459	593	TRUE	3:195601936-195602149		-0.0796209	0.0272748	0.00370403	0.0401096		-0.166218	0.0604285	0.00418958
cg22956956	3	197293752	TFRC	NM_003234.1	GI:4507456	414	TRUE	3:197292528-197293786		0.0881128	0.0286981	0.00228152	0.0352655		0.0488842	0.0563093	0.0690216
cg11177450	3	198078873	SENP5	NM_152699.2	GI:34303948	301	TRUE	3:198078688-198080033		0.127813	0.0345194	0.000242778	0.0209621		0.103639	0.046414	0.00976802
cg00936626	3	198179253	PIGZ	NM_025163.2	GI:30581136	848	TRUE	3:198178938-198179402		-0.154958	0.0556748	0.00563213	0.044164		-0.201813	0.0845763	0.00745028
cg18979819	3	199171163	IQCG	NM_032263.2	GI:31340578	108	TRUE	3:199171127-199172157		0.0968845	0.0276793	0.00051621	0.024519		0.0315518	0.0510131	0.0911085
cg13704403	4	957460	DGKQ	NM_001347.2	GI:40806174	116	TRUE	4:956672-958187		0.0997043	0.0279894	0.000411276	0.0232754		0.130404	0.0611133	0.0111128
cg05518543	4	1273165	MAEA	NM_005882.3	GI:62953128	507	TRUE	4:1272919-1274429		0.105818	0.0342733	0.00215687	0.0346404		0.165685	0.0641442	0.00542984
cg14530801	4	4594917	STX18	NM_016930.2	GI:39725935	241	TRUE	4:4594283-4595111		0.101216	0.027168	0.000222395	0.0204523		0.118511	0.0636624	0.0170369
cg19278809	4	6835981	KIAA0232	NM_014743.1	GI:55741678	613	TRUE	4:6834635-6836701		0.0862993	0.0271813	0.00161261	0.0330099		0.131325	0.0624828	0.0116982
cg13564595	4	7120634	GRPEL1	NM_025196.2	GI:37059725	67	TRUE	4:7119840-7121750		0.0907239	0.0335442	0.0071254	0.0478532		0.029423	0.0444632	0.0869184
cg03847636	4	7121533	GRPEL1	NM_025196.2	GI:37059725	832	TRUE	4:7119840-7121750		0.11615	0.0292061	8.2627e-05	0.017049		0.126778	0.0661449	0.0156208
cg11392765	4	13155771	BAPX1	NM_001189.2	GI:25121985	635	TRUE	4:13154295-13155884		0.0862557	0.0320654	0.00743947	0.0485257		0.0526951	0.0560051	0.0630126
cg24829483	4	14950739	C1QTNF7	NM_031911.3	GI:34222147	29	FALSE			-0.10008	0.0320699	0.00193284	0.0337493		-0.224587	0.0586208	0.000619318
cg08899626	4	16509297	LDB2	NM_001290.2	GI:49574520	128	FALSE			0.0703354	0.0251053	0.00532743	0.0436131		-0.033048	0.0343051	0.0612021
cg22496254	4	17420263	HCAP-G	NM_022346.3	GI:50658080	1360	FALSE			0.102978	0.0318523	0.00132479	0.0320489		0.08765	0.0602906	0.0319077
cg01154775	4	20311427	MGC29898	NM_145048.2	GI:34222178	40	TRUE	4:20310736-20311530		0.120447	0.0322183	0.000211649	0.0200563		0.150755	0.0553766	0.00439875
cg18489440	4	25472787	KIAA0746	NM_015187.1	GI:39930348	755	TRUE	4:25472702-25474952		0.113675	0.0322043	0.000463385	0.0243352		0.156882	0.0652439	0.00726228
cg18953280	4	26194603	TBC1D19	NM_018317.1	GI:8922855	201	TRUE	4:26194505-26195086		0.116335	0.0393252	0.00327417	0.0388523		0.172241	0.0513584	0.00158328
cg00737514	4	37569708	TBC1D1	NM_015173.2	GI:50658060	593	TRUE	4:37567883-37569855		0.114804	0.0377719	0.00252335	0.0358226		0.124855	0.0473289	0.00498279
cg16370389	4	37638436	PTTG2	NM_006607.1	GI:10835092	15	FALSE			-0.0876138	0.0299346	0.00361621	0.0397065		-0.176815	0.0498968	0.0011339
cg00762512	4	39137001	LIAS	NM_194451.1	GI:37577163	59	TRUE	4:39136382-39137377		0.069826	0.0258863	0.00727844	0.0481142		0.132268	0.0524286	0.00599319
cg07027075	4	39138116	RPL9	NM_001024921.2	GI:72377376	1153	FALSE			0.110401	0.0321858	0.000665016	0.0252216		0.0592915	0.0481634	0.0430967
cg11903057	4	39875171	RHOH	NM_004310.2	GI:45827772	174	FALSE			0.0921067	0.0325579	0.00490014	0.0425734		0.168166	0.0747112	0.0095021
cg07312445	4	40446908	FLJ14001	NM_024677.3	GI:34222276	209	TRUE	4:40445935-40447738		0.102889	0.0320079	0.00141093	0.0321447		0.0927844	0.0448916	0.0123334
cg04683119	4	44374710	GUF1	NM_021927.1	GI:11345459	530	FALSE			0.0840736	0.0303746	0.00589973	0.0450258		0.138141	0.064817	0.0111348
cg23055159	4	47160656	COMMD8	NM_017845.2	GI:31542706	223	TRUE	4:47159944-47160706		0.110828	0.0323139	0.000665871	0.0252216		0.164224	0.0496465	0.0016335
cg25351036	4	47713339	NPAL1	NM_207330.1	GI:46409301	209	TRUE	4:47713168-47714575		0.0939471	0.0348535	0.00731991	0.0483117		0.0675159	0.0396057	0.0221295
cg23653712	4	52599136	SGCB	NM_000232.3	GI:51173146	67	TRUE	4:52598634-52599832		0.0764548	0.026915	0.0047289	0.0424942		0.165659	0.0498428	0.00161886
cg21905630	4	54660661	GSH2	NM_133267.1	GI:18959211	294	TRUE	4:54660440-54662940		0.0709066	0.0265414	0.00785323	0.0496567		0.118038	0.0387026	0.00251463
cg03129910	4	57028400	SRP72	NM_006947.2	GI:40789255	147	TRUE	4:57028093-57029027		0.0754053	0.0269099	0.00531897	0.0436131		0.109292	0.0608605	0.0191083
cg21621204	4	70951308	HTN1	NM_002159.2	GI:21359863	560	FALSE			-0.0905114	0.0325846	0.00572717	0.0445459		-0.0361866	0.0598508	0.0924635
cg19850370	4	72423968	SLC4A4	NM_003759.1	GI:4507024	287	FALSE			-0.0694154	0.0249786	0.00570533	0.0444902		-0.111665	0.0346527	0.00187456
cg13643796	4	73653073	ADAMTS3	NM_014243.1	GI:21265036	307	TRUE	4:73652629-73653213		0.0862727	0.0272691	0.00167437	0.033088		0.0618939	0.055628	0.050816
cg11243196	4	73653720	ADAMTS3	NM_014243.1	GI:21265036	340	TRUE	4:73653579-73654366		0.104373	0.0349456	0.00299018	0.0373048		-0.00751319	0.0401471	0.134424
cg21656748	4	77354371	SCARB2	NM_005506.2	GI:33598925	312	TRUE	4:77353529-77354453		0.095127	0.0346623	0.00633057	0.0459651		0.0808248	0.05019	0.0256493
cg05409601	4	78296936	CCNG2	NM_004354.1	GI:4757935	615	TRUE	4:78296639-78298623		0.12879	0.0365213	0.000469149	0.0243473		0.143327	0.0585553	0.00674112
cg14197923	4	81406930	FGF5	NM_004464.3	GI:73486654	164	TRUE	4:81405716-81407598		0.0887552	0.0291218	0.00245616	0.0357063		0.0486619	0.0525362	0.0641166
cg01049530	4	82171032	BMP3	NM_001201.1	GI:4557370	111	TRUE	4:82170730-82171988		0.107391	0.0350238	0.00231228	0.0355534		0.0551545	0.0415964	0.0381091
cg23896056	4	84151194	DKFZp686L1814	NM_194282.1	GI:34996482	188	TRUE	4:84150460-84151367		0.13878	0.0370577	0.000206412	0.0200563		0.123787	0.0493747	0.0061563
cg10685945	4	84676846	HMFN0839	NM_032717.3	GI:40255053	169	TRUE	4:84675528-84677242		0.106807	0.0338627	0.0017293	0.0332594		0.0877852	0.0423298	0.0121649
cg26215428	4	89147275	PKD2	NM_000297.2	GI:33286447	569	FALSE			-0.0745227	0.0261717	0.00463036	0.04228		-0.0750881	0.0408895	0.0178297
cg01802653	4	89732172	HERC3	NM_014606.1	GI:7657151	498	TRUE	4:89731885-89733673		0.1525	0.0368776	4.30755e-05	0.0165621		0.185498	0.0520589	0.00112028
cg15452573	4	90977866	SNCA	NM_000345.2	GI:6806896	710	TRUE	4:90976237-90978020		0.103019	0.03007	0.000674949	0.0252216		0.0486304	0.0542536	0.0664509
cg20305610	4	95592325	PDLIM5	NM_006457.2	GI:58533152	264	TRUE	4:95591744-95593176		0.106387	0.0325051	0.0011552	0.0299771		0.0430319	0.040355	0.0539306
cg17499294	4	100174917	METAP1	NM_015143.1	GI:24308008	703	FALSE			-0.109629	0.0379639	0.0040874	0.0408888		-0.197795	0.0685328	0.00335565
cg03787486	4	100228513	ADH5	NM_000671.3	GI:71565153	441	TRUE	4:100228491-100229260		0.140426	0.0485654	0.00403995	0.0407812		0.173392	0.072537	0.00739714
cg11010122	4	101087341	DJB14	NM_024920.3	GI:31542690	566	TRUE	4:101086260-101087466		0.115885	0.0322642	0.000368646	0.0224984		0.264996	0.0788002	0.00155134
cg17709884	4	101091190	H2AFZ	NM_002106.3	GI:53759146	655	TRUE	4:101089211-101091294		0.109132	0.0352381	0.0020903	0.0346404		0.236705	0.0740631	0.00201295
cg10261589	4	104217418	LOC133308	NM_178833.3	GI:47271478	39	TRUE	4:104216514-104217601		0.099978	0.0340428	0.00350414	0.039662		0.155262	0.0525337	0.00297256
cg19339841	4	104338645	CENPE	NM_001813.2	GI:71061467	370	TRUE	4:104338550-104339288		0.0919337	0.0342881	0.00763379	0.0490125		0.0778733	0.0522171	0.030307
cg27126442	4	106693255	FLJ20184	NM_017700.1	GI:8923172	29	FALSE			-0.0895362	0.0310667	0.00416006	0.0411365		-0.21708	0.0455705	8.19794e-05
cg00230271	4	107456632	MGC16169	NM_033115.2	GI:34147455	202	TRUE	4:107456550-107457437		0.11778	0.0290948	6.1801e-05	0.0165621		0.00674991	0.0562228	0.141612
cg00612467	4	109130526	HADHSC	NM_005327.1	GI:4885386	75	TRUE	4:109130117-109131089		0.0718859	0.025671	0.00534917	0.0436131		0.0870193	0.0600032	0.0321485
cg00346145	4	109761008	RPL34	NM_000995.2	GI:16117786	164	TRUE	4:109760829-109761647		0.105713	0.0347534	0.0025039	0.0358226		0.109659	0.0407085	0.00456802
cg21818252	4	110573803	SEC24B	NM_006323.1	GI:5454045	517	TRUE	4:110573788-110575206		0.0797776	0.0262472	0.00252291	0.0358226		-0.00716777	0.0307323	0.129616
cg03005261	4	110700277	FLJ20647	NM_017918.3	GI:34147587	589	TRUE	4:110700137-110701779		0.072848	0.0243884	0.00298782	0.0373048		0.271007	0.0611478	0.000167278
cg21837443	4	110701406	FLJ20647	NM_017918.3	GI:34147587	540	TRUE	4:110700137-110701779		0.121696	0.0339577	0.00037972	0.0225916		0.0994671	0.04316	0.00871216
cg17241657	4	113372022	C4orf16	NM_018569.2	GI:21361756	408	TRUE	4:113371876-113373060		0.100344	0.0291779	0.000644084	0.0252216		0.107589	0.064565	0.0236169
cg13788062	4	113777638	FLJ11331	NM_018392.3	GI:38016155	133	TRUE	4:113777213-113778275		0.108025	0.0367175	0.00344666	0.0394404		0.115088	0.0530618	0.0105399
cg06132694	4	119174620	NDST3	NM_004784.1	GI:4758765	328	TRUE	4:119173740-119174714		0.0927075	0.0342252	0.00703872	0.0477407		0.0854491	0.0420737	0.0130662
cg07301822	4	119977069	SEC24D	NM_014822.1	GI:7662658	367	TRUE	4:119976265-119977384		0.107727	0.0275919	0.000110596	0.0177456		0.162591	0.0742506	0.0102341
cg02519806	4	120029484	SYNPO2	NM_133477.1	GI:55741765	40	TRUE	4:120029225-120029718		0.108902	0.0269452	6.34856e-05	0.0165621		0.0585668	0.0544432	0.0534829
cg12229172	4	140806597	MGST2	NM_002413.3	GI:22035639	225	TRUE	4:140806423-140806809		0.0960309	0.0344166	0.00551444	0.0439857		0.034518	0.0440873	0.076223
cg25323711	4	141568546	CLGN	NM_004362.1	GI:4758003	314	TRUE	4:141567328-141568578		0.103028	0.0322474	0.00150764	0.0324751		0.0923358	0.0666439	0.035111
cg05546383	4	146315263	OTUD4	NM_017493.4	GI:40807494	83	FALSE			-0.100514	0.0297363	0.000794317	0.0267059		-0.18507	0.0483156	0.000619318
cg22495162	4	147316237	LSM6	NM_007080.1	GI:5901997	106	TRUE	4:147316146-147317089		0.0992317	0.0369072	0.00746811	0.0486481		0.100388	0.0546979	0.0178404
cg26484333	4	148758091	TMEM34	NM_018241.1	GI:8922706	45	TRUE	4:148757671-148758605		0.0957354	0.0350366	0.00656061	0.0467012		0.0671774	0.0427394	0.0268501
cg02715115	4	148825074	LOC90826	NM_138364.2	GI:40538771	344	TRUE	4:148824267-148825183		0.117366	0.0318419	0.000258752	0.0211518		0.0570249	0.0655817	0.068926
cg20334738	4	151722389	MAB21L2	NM_006439.3	GI:18765720	364	FALSE			-0.120248	0.0298225	6.59998e-05	0.0165621		-0.192049	0.0537858	0.00110975
cg12968903	4	153821239	FLJ32028	NM_152680.1	GI:22749366	598	FALSE			0.0837217	0.0231043	0.000327248	0.0216788		-0.020323	0.0404385	0.102419
cg07694025	4	154928891	SFRP2	NT_016354.18			TRUE	4:154928849-154930376		0.0948845	0.0275338	0.000627909	0.0252216		0.039996	0.0490975	0.0731828
cg14586939	4	156349656	NPY2R	NM_000910.2	GI:27552771	424	TRUE	4:156348544-156349840		0.0908107	0.0320838	0.00487909	0.0425734		0.107647	0.0659583	0.0248837
cg02200584	4	158111996	PDGFC	NM_016205.1	GI:9994186	0	TRUE	4:158111741-158112821		0.0967004	0.0336161	0.00423117	0.0413675		0.00514071	0.0446929	0.142082
cg18695917	4	163304792	FSTL5	NM_020116.2	GI:34222114	156	TRUE	4:163304513-163305102		0.0811852	0.0259533	0.00188579	0.0337493		0.043279	0.054069	0.0744815
cg07259382	4	164755678	2013-03-01	NM_017923.2	GI:53759068	1452	FALSE			-0.0770112	0.0282868	0.00675726	0.0471582		-0.217702	0.0704028	0.00234636
cg08570521	4	167013921	TLL1	NM_012464.3	GI:22547220	61	TRUE	4:167013826-167015145		0.0899125	0.0326324	0.00612682	0.045423		-0.0134274	0.0353804	0.114737
cg03274876	4	170915581	FLJ20534	NM_017867.1	GI:8923502	42	TRUE	4:170915361-170915947		0.0903936	0.0335942	0.00742278	0.0485044		0.0628717	0.0505803	0.0424416
cg25086702	4	174492134	HMGB2	NM_002129.2	GI:14141173	33	TRUE	4:174491122-174493309		0.0981523	0.0310122	0.00166765	0.0330546		0.15225	0.0563777	0.00452276
cg09475757	4	178467845	NEIL3	NM_018248.1	GI:8922721	177	TRUE	4:178467735-178468585		0.0773385	0.0287367	0.00741128	0.0485044		0.111091	0.039659	0.00383907
cg24399106	4	183302218	MGC45800	NM_178838.3	GI:50080216	395	TRUE	4:183301426-183303600		0.100488	0.0340191	0.00332013	0.0390434		0.0170927	0.029367	0.0945506
cg21114485	4	186583741	FLJ11200	NM_018359.1	GI:8922937	321	TRUE	4:186583611-186584758		0.114588	0.0341871	0.00087798	0.0279414		0.149356	0.0599078	0.00630001
cg12697789	4	187227419	TLR3	NM_003265.2	GI:19718735	116	FALSE			0.0894293	0.030812	0.00390419	0.0404105		0.108051	0.0664932	0.0252032
cg12570787	5	272185	LOC133957	NM_145265.2	GI:34222184	888	TRUE	5:270911-272485		0.107723	0.0350992	0.00229083	0.0353288		0.159415	0.0638701	0.00627046
cg11151820	5	10303162	CCT5	NM_012073.3	GI:58331232	120	TRUE	5:10302572-10304326		0.0778961	0.0291497	0.0078365	0.04963		0.124623	0.0638776	0.0147668
cg08103676	5	10407563	2013-03-06	NM_005885.2	GI:33589845	735	TRUE	5:10406266-10407646		0.0847751	0.0299812	0.00492127	0.0426967		0.0817095	0.0432102	0.0163055
cg14880800	5	13998990	DH5	NM_001369.1	GI:19115953	1401	FALSE			-0.0838823	0.030248	0.00580694	0.0448331		-0.179404	0.0704682	0.00579014
cg16188038	5	16518766	ZNF622	NM_033414.2	GI:34147461	128	TRUE	5:16518129-16520179		0.0866286	0.0283003	0.00235181	0.035697		0.190275	0.0644595	0.00297256
cg08771731	5	17269434	BASP1	NM_006317.3	GI:30795230	1316	TRUE	5:17269236-17272496		0.109501	0.028162	0.000117878	0.0180112		0.122331	0.0594912	0.0125658
cg17751867	5	32209367	GOLPH3	NM_022130.3	GI:29550859	815	TRUE	5:32209135-32210747		0.0924497	0.0341745	0.00711247	0.0478532		0.187153	0.0786581	0.0075359
cg04312209	5	35892887	IL7R	NM_002185.2	GI:28610150	139	FALSE			0.0715264	0.0234152	0.00240099	0.0357063		-0.0190983	0.0358768	0.0998311
cg24237439	5	36337851	FLJ25422	NM_145000.2	GI:31377592	90	FALSE			0.0852756	0.0285398	0.00297861	0.0373048		0.12968	0.0593853	0.0103443
cg15841415	5	36642277	SLC1A3	NM_004172.3	GI:34222301	169	FALSE			0.105216	0.0319027	0.00105926	0.0293505		-0.00679166	0.0663739	0.143437
cg04741133	5	43078483	LOC153684	XR_001522.1	GI:88982303	531	TRUE	5:43077525-43079417		0.099788	0.0277243	0.000358414	0.0224899		0.0803214	0.0615112	0.0391367
cg24043192	5	43551284	FLJ32363	NM_198566.1	GI:38348407	340	TRUE	5:43550601-43551301		0.111598	0.0328293	0.000742153	0.0258523		0.0573983	0.0513683	0.0505539
cg21540749	5	52441106	MOCS2	NM_004531.3	GI:35493732	249	TRUE	5:52440937-52441656		0.125277	0.034459	0.000312969	0.0216788		0.158551	0.0489064	0.00182414
cg09230732	5	54639631	SKIV2L2	NM_015360.2	GI:39930352	258	TRUE	5:54638925-54640042		0.0866132	0.0324721	0.00795118	0.0499623		0.180303	0.0614143	0.00306764
cg12491659	5	57822113	FLJ33641	NM_152687.1	GI:22749378	974	FALSE			0.0748925	0.0231557	0.0013189	0.0319714		0.00442042	0.0303645	0.13894
cg10506318	5	60275337	mimitin	NM_174889.2	GI:31341340	1461	FALSE			0.0999255	0.0271078	0.000258422	0.0211518		-0.0145602	0.0358708	0.112098
cg01403114	5	64895265	PPWD1	NM_015342.1	GI:24308048	374	TRUE	5:64894377-64895278		0.106538	0.0318736	0.000907008	0.0280303		0.0967737	0.0727729	0.0380032
cg08307039	5	64955872	TRIM23	NM_001656.3	GI:44955890	71	TRUE	5:64955516-64956152		0.0933878	0.0335363	0.00560824	0.0440319		0.0945574	0.0414161	0.00901833
cg25438054	5	65053252	SGTB	NM_019072.1	GI:24308140	400	TRUE	5:65052927-65054398		0.0868718	0.0282601	0.00225425	0.035111		0.0689008	0.0449576	0.0285371
cg22009138	5	65258278	ERBB2IP	NM_001006600.1	GI:55770894	138	TRUE	5:65256428-65258321		0.108695	0.0318347	0.000703501	0.0255036		0.155054	0.0678752	0.00901744
cg03989322	5	68425293	SLC30A5	NM_022902.2	GI:20070322	281	TRUE	5:68425156-68426224		0.0888819	0.0302125	0.00344866	0.0394404		0.0666851	0.0601224	0.050975
cg11743470	5	74363033	GCNT4	NM_016591.1	GI:7706126	553	FALSE			-0.0910258	0.0286693	0.00161219	0.0330099		-0.159685	0.0426975	0.000784212
cg00165981	5	74843795	COL4A3BP	NM_031361.1	GI:14165451	599	TRUE	5:74842164-74843876		0.106528	0.0376758	0.00492297	0.0426967		0.110023	0.0523432	0.0116982
cg02387679	5	75735621	IQGAP2	NM_006633.1	GI:5729886	716	TRUE	5:75734453-75736042		0.0906601	0.0282039	0.0014111	0.0321447		0.0584111	0.0448557	0.0392753
cg11591325	5	76048347	F2R	NM_001992.2	GI:6031164	805	TRUE	5:76046156-76048713		0.0829359	0.0306124	0.00702891	0.0477226		0.154899	0.0713948	0.0105399
cg01692815	5	77627176	AP3B1	NM_003664.3	GI:32484978	892	TRUE	5:77625743-77627232		0.0896579	0.0305456	0.00352203	0.0397065		0.115308	0.0531775	0.0105399
cg18110483	5	79366715	THBS4	NM_003248.3	GI:40549419	32	TRUE	5:79366520-79367294		0.0910153	0.0312161	0.00374567	0.0401328		0.0680965	0.0412294	0.0242492
cg24136586	5	81304122	ATG10	NM_031482.3	GI:33589825	492	TRUE	5:81303168-81304278		0.097699	0.0350368	0.00554428	0.0440035		0.176533	0.0650697	0.00444085
cg03975345	5	93980059	MGC34713	NM_173665.1	GI:27734814	19	TRUE	5:93979491-93980761		0.104203	0.0354427	0.00346878	0.0394404		0.114623	0.0475032	0.00713991
cg09000112	5	107035464	EF5	NM_001962.1	GI:4503486	969	TRUE	5:107032770-107037622		0.105289	0.034611	0.00250166	0.0358226		0.0382952	0.0372674	0.056767
cg12871124	5	110876005	STARD4	NM_139164.1	GI:21040246	51	TRUE	5:110875437-110876504		0.0890937	0.0290003	0.00226786	0.0351479		0.109846	0.0525815	0.0118707
cg05869964	5	111123655	C5orf13	NM_004772.1	GI:4758865	202	FALSE			-0.0850435	0.0268002	0.00162191	0.0330171		-0.234556	0.0472401	6.33181e-05
cg16970232	5	112101332	APC	NT_034772.5			TRUE	5:112101069-112101604		0.09477	0.0349485	0.00697746	0.0476872		0.177619	0.0648933	0.0042921
cg02548238	5	121440949	LOX	NT_034772.5			TRUE	5:121440312-121442369		0.0679043	0.0241249	0.00511928	0.0432325		0.0934174	0.0445814	0.011787
cg02631957	5	122875865	CSNK1G3	NM_004384.2	GI:73532777	87	TRUE	5:122875396-122876666		0.0844438	0.0315828	0.00780326	0.049516		0.21936	0.0648898	0.0015119
cg08704509	5	125786708	GRAMD3	NM_023927.1	GI:12965196	292	FALSE			0.0820925	0.0285589	0.00425907	0.0413897		0.0754646	0.0593685	0.0410113
cg20986134	5	126140338	LMNB1	NM_005573.2	GI:27436949	394	TRUE	5:126140013-126142397		0.0778942	0.0282934	0.00616787	0.0455437		0.151551	0.0568267	0.00474601
cg15034135	5	128824067	ADAMTS19	NM_133638.2	GI:73695938	65	TRUE	5:128823186-128825406		0.0746154	0.0276341	0.00722055	0.0480016		0.0526862	0.0527313	0.0585694
cg10627136	5	130528661	HINT1	NM_005340.3	GI:47834342	274	TRUE	5:130527937-130529135		0.0661719	0.0240987	0.00630271	0.0459106		0.0895094	0.0373835	0.0073805
cg14645481	5	130529098	HINT1	NM_005340.3	GI:47834342	163	TRUE	5:130527937-130529135		0.0888862	0.0317075	0.00529994	0.0436131		0.132913	0.0582302	0.00901833
cg24974130	5	131920905	RAD50	NM_005732.2	GI:19924128	376	TRUE	5:131920156-131921037		0.0788692	0.0279264	0.00497318	0.0429155		0.0425068	0.0536993	0.0752896
cg05040447	5	132230534	QP-C	NM_014402.2	GI:27894387	278	TRUE	5:132229361-132230902		0.0842764	0.0277823	0.00257261	0.0359278		0.166504	0.0545606	0.0025104
cg22065439	5	133331900	C5orf15	NM_020199.1	GI:9910277	477	TRUE	5:133331850-133332552		0.0993818	0.0355828	0.00546913	0.0438192		0.119643	0.0448796	0.00474601
cg08513100	5	133734621	UBE2B	NM_003337.2	GI:32967281	148	TRUE	5:133734484-133735850		0.130904	0.0306106	2.36894e-05	0.0165621		0.0527468	0.0608924	0.0691276
cg24495017	5	134398429	PITX1	NM_002653.3	GI:24234701	542	TRUE	5:134396353-134398530		0.0850154	0.0293582	0.0039859	0.0404524		0.0640864	0.0384446	0.0236169
cg12241297	5	137118306	HNRPA0	NM_006805.3	GI:52426775	368	TRUE	5:137116654-137118954		0.101425	0.0288787	0.000494382	0.024519		0.130783	0.0404546	0.0018318
cg06221259	5	137802370	REEP2	NM_016606.2	GI:42476205	305	TRUE	5:137802353-137803036		0.076684	0.0262476	0.00367678	0.0398836		-0.0151211	0.0299869	0.102277
cg22409383	5	138637278	MATR3	NM_018834.4	GI:62750352	413	TRUE	5:138637073-138637943		0.096009	0.0351988	0.00665534	0.0468951		0.0633226	0.0448515	0.0338674
cg11713336	5	138920658	UBE2D2	NM_181838.1	GI:33188455	277	TRUE	5:138920606-138921991		0.089026	0.0316911	0.00520626	0.043468		0.0147493	0.037434	0.113182
cg16949889	5	140033644	DND1	NM_194249.1	GI:34740338	289	TRUE	5:140032085-140033704		-0.0912378	0.0299119	0.00243638	0.0357063		-0.233939	0.0488979	8.19794e-05
cg01500421	5	140051056	HARSL	NM_012208.2	GI:18201901	146	TRUE	5:140050724-140051702		0.0947448	0.0352898	0.00755456	0.0488224		0.180199	0.051247	0.00122277
cg12629325	5	140286642	PCDHAC1	NM_018898.3	GI:14717400	156	TRUE	5:140285591-140287803		0.100856	0.0322553	0.00189413	0.0337493		0.0666773	0.0712082	0.0633447
cg19215261	5	140664334	SLC25A2	NM_031947.2	GI:67944635	538	TRUE	5:140663217-140664367		-0.0892161	0.0318345	0.00531319	0.0436131		-0.30664	0.0601498	4.4256e-05
cg19311812	5	140680443	TAF7	NM_005642.2	GI:14717406	92	TRUE	5:140679977-140680966		0.105104	0.0359449	0.00364838	0.0398173		0.0774585	0.0529813	0.0316817
cg09985635	5	141239142	PCDH1	NM_002587.3	GI:27754770	1014	TRUE	5:141235556-141239181		0.113652	0.0359008	0.00166337	0.033022		0.146219	0.0420193	0.00127192
cg03328750	5	142130585	ARHGAP26	NM_015071.2	GI:32189359	109	TRUE	5:142129339-142131285		0.0853212	0.0224759	0.000169339	0.0189791		0.166658	0.0539865	0.00238706
cg02376163	5	147743417	FBXO38	NM_030793.3	GI:45505154	322	TRUE	5:147743361-147744002		0.110338	0.0369567	0.00300126	0.0373048		0.121475	0.0462597	0.00511222
cg15415509	5	148185807	ADRB2	NM_000024.3	GI:15718673	562	TRUE	5:148185612-148187056		0.0765107	0.0263108	0.0038371	0.0403206		0.101207	0.0733081	0.0353572
cg17034082	5	153398986	C5orf3	NM_018691.1	GI:8922068	367	TRUE	5:153398050-153399014		0.0885933	0.026966	0.00110667	0.0293505		0.166283	0.0624492	0.00477195
cg26565838	5	153550957	GALNT10	NM_198321.2	GI:38788159	469	TRUE	5:153549183-153550965		0.110684	0.0321748	0.000641615	0.0252216		0.181636	0.0570758	0.00204849
cg04730731	5	154297748	GEMIN5	NM_015465.1	GI:22001416	138	TRUE	5:154297570-154298799		0.0959943	0.0314146	0.00239308	0.0357063		0.123283	0.0457765	0.00456802
cg14376424	5	156525358	FAM71B	NM_130899.1	GI:18702326	498	TRUE	5:156525249-156525506		-0.0928252	0.0334486	0.00577187	0.0447269		-0.257516	0.0812754	0.00209183
cg23123362	5	157090752	ICF45	NM_017872.2	GI:21361662	272	FALSE			0.0774717	0.0269916	0.00431594	0.0414208		0.055365	0.0573027	0.0614709
cg01222684	5	159368539	TTC1	NM_003314.1	GI:4507710	219	TRUE	5:159368523-159368894		0.0861051	0.0265383	0.00127348	0.0314773		0.239924	0.0984144	0.00682872
cg24809768	5	167846625	RARS	NM_002887.3	GI:40068503	584	TRUE	5:167845790-167846920		0.0847747	0.0314102	0.00724543	0.0480311		0.139857	0.0567492	0.00659043
cg19233472	5	169465330	FOXI1	NM_012188.3	GI:21618326	165	TRUE	5:169465139-169465394		-0.0805206	0.0294108	0.00645662	0.0463302		-0.151359	0.0434275	0.00126554
cg00661485	5	169465950	FOXI1	NM_012188.3	GI:21618326	455	TRUE	5:169465816-169466196		0.0797749	0.0292708	0.00669929	0.0469141		0.0602807	0.0492256	0.0434628
cg01495509	5	169748956	KCNMB1	NM_004137.2	GI:25777641	260	FALSE			0.0783315	0.0279502	0.00531258	0.0436131		0.0449784	0.0445987	0.0579606
cg14039952	5	170748066	NPM1	NM_002520.4	GI:40353732	604	TRUE	5:170746869-170748357		0.100456	0.0330811	0.002546	0.0358859		0.0465582	0.0657797	0.083065
cg00076645	5	171644167	DC-UbP	NM_152277.1	GI:22748634	919	TRUE	5:171642475-171644347		0.128801	0.0396465	0.00125537	0.031465		0.146107	0.045982	0.00205468
cg20225275	5	172343581	ATP6V0E	NM_003945.3	GI:50593534	212	TRUE	5:172343157-172344209		0.0962554	0.0342888	0.0052378	0.0435569		0.083021	0.0594416	0.0345877
cg14243026	5	173405304	HMP19	NM_015980.3	GI:34222326	26	TRUE	5:173405201-173405433		0.0851942	0.0298513	0.00453852	0.0421802		0.118667	0.0534376	0.0100511
cg26796283	5	174083940	MSX2	NM_002449.3	GI:27886556	268	TRUE	5:174083930-174085512		0.0952963	0.0292713	0.0012261	0.0309495		0.0809666	0.0583297	0.0350658
cg26620356	5	175721844	KIAA1191	NM_020444.2	GI:19923826	471	TRUE	5:175720550-175721956		0.0749846	0.0275946	0.0068614	0.047419		0.092829	0.0515549	0.0189737
cg27164762	5	175748294	HIGD2A	NM_138820.2	GI:52851396	96	TRUE	5:175747570-175749188		0.0760134	0.028279	0.00748356	0.0486727		0.117456	0.0527301	0.00983091
cg05028467	5	175989703	SNCB	NM_003085.3	GI:48255901	460	TRUE	5:175989007-175990778		0.0808992	0.0273704	0.0033009	0.0389392		0.101704	0.0694026	0.0316455
cg06625767	5	176769301	F12	NM_000505.2	GI:9961354	118	FALSE			-0.0805846	0.0214805	0.000201271	0.0200563		-0.149489	0.036	0.000303351
cg25553916	5	177491361	FLJ22318	NM_022762.3	GI:34147687	727	TRUE	5:177489141-177491386		0.0641272	0.0187607	0.000693999	0.0253077		-0.0545432	0.0293669	0.0172321
cg04488521	5	178420322	ZNF354C	NM_014594.1	GI:30794503	109	TRUE	5:178419646-178420866		0.10372	0.0351396	0.00334362	0.039087		-0.00916008	0.0540841	0.136275
cg15790852	5	179854310	CNOT6	NM_015455.3	GI:53829366	287	TRUE	5:179853177-179854933		0.0903398	0.0323433	0.00546617	0.0438192		0.0575222	0.043516	0.0383358
cg06544198	6	10831688	TMEM14C	NM_016462.2	GI:24475984	364	TRUE	6:10830982-10831794		0.0839588	0.0268225	0.00187306	0.0337493		0.0389825	0.0588427	0.0868847
cg21486659	6	10855679	TMEM14B	NM_030969.2	GI:18373333	357	TRUE	6:10855666-10856377		0.0726993	0.0250389	0.00389166	0.0403689		0.0958324	0.0460849	0.0120746
cg07909422	6	13682350	SIRT5	NM_012241.2	GI:13787213	462	TRUE	6:13681940-13683279		0.113137	0.0371915	0.00250221	0.0358226		-0.000793363	0.0417313	0.151936
cg14645085	6	13820672	RANBP9	NM_005493.2	GI:39812377	897	TRUE	6:13818822-13820676		0.0844262	0.0306105	0.00607628	0.0453467		0.202285	0.0748692	0.0045144
cg04603184	6	14032908	RNF182	NM_152737.1	GI:22749454	274	TRUE	6:14032804-14033674		0.0997373	0.033929	0.00347382	0.0394617		0.138291	0.0413072	0.00160455
cg10487127	6	16869647	ATXN1	NM_000332.2	GI:51479157	53	TRUE	6:16867970-16871073		0.0793053	0.0282966	0.0053107	0.0436131		0.135323	0.0569228	0.00756613
cg27087525	6	17708365	FAM8A1	NM_016255.1	GI:7705267	200	TRUE	6:17708111-17709518		0.0892924	0.0260155	0.000659853	0.0252216		0.118313	0.0545716	0.0105399
cg18152712	6	20509702	E2F3	NM_001949.2	GI:12669913	675	TRUE	6:20509069-20512419		0.103377	0.0330486	0.00188634	0.0337493		0.0559795	0.0367603	0.0289354
cg25375764	6	24602644	ALDH5A1	NM_001080.3	GI:25777719	532	TRUE	6:24602483-24603880		0.0935109	0.0324731	0.00419149	0.0413107		0.0782986	0.0385986	0.013128
cg12818699	6	24985561	C6orf32	NM_015864.2	GI:14277689	1	FALSE			-0.103108	0.0281433	0.00028149	0.0216564		-0.109648	0.0441385	0.0063505
cg22532997	6	25386981	LRRC16	NM_017640.3	GI:63054865	775	TRUE	6:25386763-25387975		0.0960101	0.0292257	0.00110765	0.0293505		0.0950526	0.0487135	0.0147668
cg22502502	6	26070546	TRIM38	NM_006355.2	GI:24497622	504	FALSE			0.103934	0.0329728	0.00174098	0.0332594		0.175348	0.0858305	0.0127738
cg05159188	6	26348558	HIST1H4F	NM_003540.3	GI:21166391	75	TRUE	6:26348554-26349101		0.104555	0.0328464	0.00156878	0.0327774		0.0958311	0.0526154	0.0182947
cg08260959	6	26348899	HIST1H4F	NM_003540.3	GI:21166391	266	TRUE	6:26348554-26349101		0.114546	0.0335608	0.0007067	0.0255455		0.00821845	0.0381922	0.131573
cg05414338	6	26358326	HIST1H3F	NM_021018.2	GI:21396497	488	TRUE	6:26357862-26358931		0.103751	0.0301	0.000626199	0.0252216		0.137069	0.0620692	0.0100467
cg02192855	6	26381178	HIST1H2BI	NM_003525.2	GI:21166387	5	TRUE	6:26381046-26381970		0.111483	0.0404441	0.00610565	0.0453467		0.144599	0.0532644	0.00443627
cg24358465	6	27208839	HIST1H2AG	NM_021064.3	GI:38570130	39	TRUE	6:27208047-27209299		0.104494	0.0323547	0.00134009	0.0321447		0.148483	0.0648477	0.00893993
cg02248540	6	27884287	HIST1H2AI	NM_003509.2	GI:15718713	331	TRUE	6:27882578-27884398		0.105266	0.0315309	0.000919928	0.0282		0.0109229	0.0446099	0.128474
cg23372001	6	27899619	HIST1H4J	NM_021968.3	GI:16306592	263	FALSE			0.101494	0.0286884	0.000449946	0.0239468		0.105456	0.0630747	0.0234734
cg17651821	6	27949662	HIST1H4L	NM_003546.2	GI:15718728	394	FALSE			0.124525	0.0384221	0.00128913	0.0316143		0.117525	0.0450516	0.00528426
cg19459093	6	27969057	HIST1H2AM	NM_003514.2	GI:15718718	115	TRUE	6:27968466-27969713		0.114272	0.0301922	0.000176948	0.0192444		0.105845	0.0595151	0.0196556
cg03340878	6	28033145	OR2B6	NM_012367.1	GI:45504385	147	FALSE			0.0881285	0.0308915	0.00455413	0.0421802		-0.0342983	0.0360325	0.0621456
cg12706983	6	28200218	ZNF435	NM_025231.1	GI:13376833	148	TRUE	6:28200138-28200545		0.0950229	0.032372	0.00352063	0.0397065		0.0280117	0.0621109	0.107419
cg19217872	6	28342822	ZNF187	NM_152736.3	GI:66932933	50	TRUE	6:28342707-28343271		0.0929195	0.0321326	0.00403643	0.0407786		0.0858921	0.0461107	0.0170369
cg03849074	6	28425775	ZNF306	NM_024493.1	GI:24308296	37	TRUE	6:28425558-28426201		0.14442	0.039813	0.000322589	0.0216788		0.145359	0.0615061	0.00774695
cg09196959	6	30212419	TRIM40	NM_138700.2	GI:33469990	70	FALSE			0.117775	0.0307514	0.000148404	0.0185818		0.131552	0.0710033	0.0173134
cg17067528	6	30820496	IER3	NM_003897.2	GI:16554595	193	TRUE	6:30817966-30820940		0.08701	0.0301324	0.00408912	0.0408888		0.118156	0.0562236	0.0116982
cg11484872	6	31651148	TNF	NM_000594.2	GI:25952110	181	FALSE			0.107384	0.0281646	0.000158718	0.0185818		0.0206942	0.0410101	0.102277
cg23509869	6	31661420	LST1	NM_205838.1	GI:45505156	530	FALSE			0.0853869	0.02634	0.00128592	0.0316143		0.000884142	0.0297501	0.150922
cg27573806	6	31882890	LSM2	NM_021177.3	GI:34013512	168	TRUE	6:31882327-31882980		0.110435	0.0326229	0.000780344	0.0265213		0.12858	0.0580966	0.00998125
cg14663792	6	31910901	C6orf48	NM_016947.1	GI:8393383	237	TRUE	6:31909466-31912011		0.0894602	0.0295985	0.0026658	0.0364107		0.042487	0.0477355	0.067016
cg13510327	6	31938708	NEU1	NM_000434.2	GI:40806202	46	TRUE	6:31937725-31940094		0.0979378	0.0274525	0.000403271	0.0231777		0.106142	0.0531838	0.0137745
cg26791659	6	32271032	GPSM3	NM_022107.1	GI:11545816	246	FALSE			0.0837772	0.0295858	0.00486039	0.0425734		0.125526	0.0576135	0.0103883
cg26643856	6	33085327	HLA-DOA	NM_002119.3	GI:62912477	40	FALSE			0.0941563	0.0301934	0.00194736	0.0337493		0.0940472	0.0473339	0.0139426
cg12365667	6	33151954	HLA-DPB1	NM_002121.4	GI:24797075	216	FALSE			0.088609	0.029979	0.00330101	0.0389392		0.0660046	0.0673847	0.0604287
cg20557567	6	33347672	RPS18	NM_022551.2	GI:14165467	158	TRUE	6:33347209-33348202		0.131826	0.0305527	2.00862e-05	0.0165621		0.264308	0.0969717	0.00439875
cg07689821	6	33398714	DAXX	NM_001350.3	GI:53828721	32	TRUE	6:33398188-33399576		0.0976672	0.0325045	0.00282255	0.0370263		0.0975347	0.0629415	0.0277631
cg02322621	6	33530381	ZBTB9	NM_152735.3	GI:54607143	47	TRUE	6:33529860-33530637		0.0856624	0.0318046	0.0073651	0.0484599		0.106763	0.0505743	0.0115275
cg08332212	6	33878828	MLN	NM_002418.1	GI:4557033	943	FALSE			-0.0692835	0.0240909	0.00424024	0.0413675		-0.172909	0.0583613	0.00292586
cg03020951	6	34311865	HMGA1	NM_145899.1	GI:22208966	763	TRUE	6:34310388-34314286		0.0955031	0.0315902	0.00265949	0.0364107		0.226392	0.0581792	0.000572377
cg23239444	6	34541298	PACSIN1	NM_020804.2	GI:47834327	585	TRUE	6:34541252-34542377		0.111901	0.0406445	0.00616637	0.0455437		-0.0352734	0.045844	0.0770658
cg04506628	6	34833337	SNRPC	NM_003093.1	GI:4507126	44	TRUE	6:34831834-34833578		0.0956248	0.0345542	0.00590865	0.0450258		0.0757952	0.0597113	0.0411102
cg00862770	6	35763742	FKBP5	NM_004117.2	GI:17149847	950	TRUE	6:35763617-35765001		0.0849731	0.0299678	0.00480399	0.0425734		0.011828	0.0543187	0.131324
cg26824091	6	38778415	GLO1	NM_006708.1	GI:5729841	480	TRUE	6:38778372-38779113		0.0866798	0.0276761	0.00186202	0.0337493		0.0671373	0.0529087	0.0411143
cg06381133	6	41855345	FRS3	NM_006653.3	GI:31657134	263	TRUE	6:41855265-41856731		0.0727626	0.0269442	0.0072127	0.047984		0.169471	0.0524973	0.00184628
cg09322949	6	41998021	TRFP	NM_004275.3	GI:50592989	1166	FALSE			0.094699	0.0321259	0.00338534	0.0393867		0.102007	0.0581269	0.0204874
cg24740435	6	42640094	UBR2	NM_015255.1	GI:27597060	58	TRUE	6:42639382-42640350		0.11422	0.0399845	0.00450161	0.0421423		0.0806968	0.0577155	0.034516
cg22004151	6	43060564	PPP2R5D	NM_006245.2	GI:31083266	256	TRUE	6:43059826-43060575		0.0946811	0.0342189	0.00591677	0.0450258		0.0919599	0.0376591	0.00680404
cg05107152	6	43134752	KLC4	NM_201521.1	GI:41871945	598	TRUE	6:43134750-43135991		0.125454	0.0315581	8.31521e-05	0.017049		0.214018	0.0875321	0.00681142
cg13260333	6	43305343	C6orf108	NM_006443.2	GI:38683842	154	TRUE	6:43304265-43305635		0.0862745	0.0310394	0.00569633	0.0444902		0.0318589	0.0648124	0.103486
cg11928635	6	43445686	ZNF318	NM_014345.1	GI:7657183	527	TRUE	6:43444208-43445949		0.094909	0.0302313	0.00181614	0.0337493		0.144975	0.0626884	0.00856537
cg07857181	6	43651526	POLH	NM_006502.1	GI:5729981	397	TRUE	6:43650901-43652163		0.0695392	0.0256174	0.00691925	0.047419		0.0892616	0.0601393	0.0306111
cg06132324	6	43652024	POLH	NM_006502.1	GI:5729981	101	TRUE	6:43650901-43652163		0.0980538	0.0269327	0.000306957	0.0216788		0.148577	0.0589923	0.00602944
cg19799744	6	46246922	ENPP5	NM_021572.4	GI:38455386	246	TRUE	6:46246188-46247115		0.0872527	0.0312958	0.00555206	0.0440035		0.0828577	0.0561899	0.0311439
cg23613030	6	47761615	GPR115	NM_153838.1	GI:24475872	56	FALSE			-0.0992306	0.0332602	0.00302167	0.0374181		-0.229034	0.0563817	0.000384756
cg25593948	6	50894629	TFAP2B	NM_003221.2	GI:31377807	87	FALSE			0.0799335	0.0297226	0.00745416	0.0485825		0.0237544	0.0574021	0.111326
cg04063348	6	52217306	IL17F	NM_052872.3	GI:57863305	49	FALSE			-0.0784769	0.0274866	0.00452251	0.0421802		-0.11771	0.0591509	0.0138549
cg24323031	6	52335219	PAQR8	NM_133367.2	GI:52851418	315	TRUE	6:52334373-52336021		0.0813817	0.0285132	0.0045354	0.0421802		0.161067	0.0542368	0.00288729
cg02075593	6	52881670	GSTA3	NM_000847.3	GI:24430143	785	FALSE			-0.0890752	0.0303297	0.0035034	0.039662		-0.110201	0.0645589	0.0220715
cg00162401	6	52967782	GSTA4	NM_001512.2	GI:23065568	317	TRUE	6:52967355-52969129		0.0720707	0.0256664	0.00522528	0.0435569		0.0427418	0.0507354	0.0710244
cg05402265	6	53034078	ICK	NM_014920.2	GI:27477120	471	TRUE	6:53034004-53034928		0.0845694	0.0252933	0.000903743	0.0280303		0.117242	0.0468071	0.00618617
cg06616147	6	53034801	ICK	NM_014920.2	GI:27477120	252	TRUE	6:53034004-53034928		0.0989526	0.0262813	0.000190978	0.019804		0.121254	0.055168	0.0101298
cg21829265	6	57019098	ZNF451	NM_001031623.1	GI:72255570	372	TRUE	6:57019073-57020050		0.0830861	0.0277608	0.00293154	0.0373048		0.154229	0.0764893	0.013359
cg24373308	6	57144914	BAG2	NM_004282.2	GI:6715587	379	TRUE	6:57144776-57145849		0.130793	0.0319256	5.0564e-05	0.0165621		0.149088	0.0648209	0.0087945
cg21872129	6	64339955	PTP4A1	NM_003463.3	GI:62865860	76	TRUE	6:64339688-64341818		0.137704	0.0319576	2.05892e-05	0.0165621		0.154069	0.0638483	0.00713991
cg09527362	6	74218863	C6orf150	NM_138441.1	GI:31581597	143	TRUE	6:74217728-74219676		0.0783497	0.0289571	0.00710224	0.0478532		0.167853	0.0552941	0.00257321
cg19339848	6	74227658	MTO1	NM_133645.1	GI:19882216	551	FALSE			0.103551	0.036538	0.00482492	0.0425734		0.13169	0.0535836	0.00665334
cg15846718	6	76010027	COX7A2	NM_001865.2	GI:18105035	218	TRUE	6:76009834-76010496		0.111633	0.0361592	0.00215826	0.0346404		0.0798162	0.0721856	0.051219
cg03080985	6	80397402	SH3BGRL2	NM_031469.1	GI:13899316	317	TRUE	6:80397200-80398250		0.0772339	0.0253584	0.00247241	0.0357063		0.0912168	0.0429966	0.0113225
cg23822915	6	84625880	CYB5R4	NM_016230.2	GI:21314659	244	TRUE	6:84625843-84626565		0.0814917	0.0267529	0.00246929	0.0357063		0.03994	0.041982	0.0621558
cg24284910	6	86359527	SNX14	NM_020468.2	GI:39777615	821	TRUE	6:86359057-86361068		0.0909836	0.0328597	0.00588262	0.0450258		0.0901408	0.0691674	0.0392562
cg04026012	6	86410737	SYNCRIP	NM_006372.3	GI:23397426	991	TRUE	6:86408084-86410774		0.088089	0.0295754	0.00307041	0.0377229		0.031881	0.0620591	0.1015
cg17341703	6	88239088	SLC35A1	NM_006416.2	GI:20149579	326	TRUE	6:88238966-88240100		0.092285	0.0341108	0.00710789	0.0478532		0.10805	0.0398719	0.00446195
cg05263682	6	89729992	RNGTT	NM_003800.1	GI:4506562	35	TRUE	6:89729423-89730473		0.0946671	0.0304266	0.00199374	0.0340655		0.18224	0.0631655	0.00361371
cg16900022	6	90586015	MDN1	NM_014611.1	GI:24415403	148	TRUE	6:90585593-90586921		0.094228	0.0340162	0.00586071	0.0450258		0.128197	0.0473531	0.00449437
cg14602578	6	90596399	CASP8AP2	NM_012115.2	GI:16306505	20	TRUE	6:90595782-90596754		0.104583	0.0325553	0.00142062	0.0321447		0.104139	0.0612802	0.0222989
cg26174752	6	97392669	GPR63	NM_030784.1	GI:13540556	748	TRUE	6:97391242-97392702		0.11051	0.0314381	0.000488855	0.024519		0.0183943	0.0531215	0.118213
cg03108701	6	97838121	C6orf167	NM_198468.1	GI:38348255	348	TRUE	6:97837262-97838188		0.100555	0.0336621	0.00298588	0.0373048		0.124005	0.0493665	0.00608836
cg23047681	6	105414600	HACE1	NM_020771.2	GI:34222116	149	TRUE	6:105413696-105414757		0.0915426	0.0340594	0.00748902	0.0486828		0.10081	0.0415372	0.00693336
cg19464016	6	106640651	PRDM1	NM_001198.2	GI:33946272	237	TRUE	6:106640606-106641212		0.0839293	0.0266184	0.0017354	0.0332594		-0.0453234	0.0341583	0.0380799
cg04145477	6	107184322	QRSL1	NM_018292.2	GI:19923522	176	TRUE	6:107183746-107184702		0.0883378	0.0290058	0.00247383	0.0357063		0.151178	0.0579212	0.00528273
cg15971505	6	107456623	C6orf203	NM_016487.2	GI:24475976	513	TRUE	6:107455491-107457577		0.114239	0.0293058	0.000113318	0.0177456		0.0474804	0.0584591	0.0733851
cg00922727	6	109521816	SESN1	NM_014454.1	GI:7657436	154	FALSE			0.0922277	0.0335227	0.00620294	0.0455648		0.126779	0.0743796	0.0221295
cg08550724	6	109557684	C6orf182	NM_173830.3	GI:34222237	484	FALSE			-0.0964602	0.0339158	0.00467819	0.0423376		-0.125792	0.0565592	0.00986866
cg03976567	6	110118788	C6orf199	NM_145025.2	GI:34222175	325	TRUE	6:110118153-110119497		0.10279	0.0274266	0.000204156	0.0200563		0.0520356	0.0471064	0.051219
cg15378655	6	116682122	TSPYL4	NM_021648.4	GI:46094050	168	TRUE	6:116681086-116682127		0.0906473	0.0335061	0.00710892	0.0478532		0.0443556	0.0760573	0.0944977
cg22419732	6	116938740	C6orf188	NM_153711.1	GI:24308453	740	FALSE			-0.0943886	0.0349259	0.00716924	0.0479416		-0.130347	0.0495525	0.00506443
cg24758027	6	122834861	PKIB	NM_032471.4	GI:32483388	100	TRUE	6:122834003-122834942		0.0891646	0.0287694	0.00207456	0.0346376		0.0665248	0.0602935	0.0512934
cg15897310	6	132314253	CTGF	NM_001901.1	GI:4503122	98	TRUE	6:132313372-132314444		0.0896981	0.0322908	0.00572564	0.0445459		0.0572594	0.0428003	0.0375483
cg17836145	6	133126335	VNN2	NM_004665.2	GI:17865813	44	FALSE			0.0786814	0.0286974	0.00638063	0.0461023		0.0682977	0.0662144	0.056462
cg23090824	6	136214778	PDE7B	NM_018945.3	GI:57242789	251	FALSE			0.0903865	0.0253714	0.000410782	0.0232754		0.0102507	0.0347442	0.123525
cg03889226	6	137857026	OLIG3	NM_175747.2	GI:31343439	198	TRUE	6:137855863-137857514		0.118845	0.0332643	0.000395539	0.0230095		0.1249	0.0512048	0.00681396
cg14527802	6	138230516	TNFAIP3	NM_006290.2	GI:26051241	242	TRUE	6:138229384-138230984		0.131229	0.0271723	1.94089e-06	0.00888724		0.152067	0.0628813	0.00707762
cg10035272	6	142508736	C6orf55	NM_016485.3	GI:21361740	1367	FALSE			-0.118183	0.0304947	0.000123989	0.0180112		-0.083381	0.0520963	0.025974
cg21684385	6	143813903	PEX3	NM_003630.1	GI:4505726	93	TRUE	6:143813204-143813938		0.101813	0.0246973	4.54579e-05	0.0165621		0.0593983	0.0470467	0.0414911
cg04113075	6	146907180	RAB32	NT_025741.14			TRUE	6:146905888-146907189		0.080136	0.0297759	0.00741077	0.0485044		-0.0779433	0.0318392	0.00674112
cg24994350	6	150080393	LATS1	NM_004690.2	GI:10862687	692	TRUE	6:150080202-150081322		0.0887566	0.0291795	0.00250436	0.0358226		0.145956	0.0541319	0.00456802
cg14306534	6	151754645	ZBTB2	NM_020861.1	GI:24308240	275	TRUE	6:151752452-151754794		0.0998541	0.0334855	0.00303578	0.0374815		0.164672	0.0460987	0.00110975
cg00655307	6	152170436	ESR1	NM_000125.2	GI:62821793	57	TRUE	6:152170010-152172178		0.0806767	0.0249877	0.00134451	0.0321447		0.0985845	0.0441609	0.00976802
cg11251858	6	152170729	ESR1	NM_000125.2	GI:62821793	350	TRUE	6:152170010-152172178		0.124771	0.0378114	0.00105261	0.0293505		-0.0185703	0.0562732	0.11982
cg02720618	6	152171484	ESR1	NT_025741.14			TRUE	6:152170010-152172178		0.0815635	0.029569	0.00607018	0.0453467		0.178913	0.0562341	0.00204849
cg19963522	6	154719488	PIP3-E	NM_015553.1	GI:40354211	104	FALSE			0.0615032	0.0196663	0.00189068	0.0337493		-0.0976906	0.0379933	0.00553726
cg10601168	6	154872884	CNKSR3	NM_173515.2	GI:74316005	561	TRUE	6:154872161-154874207		0.0990881	0.0309243	0.00146097	0.0322779		0.119173	0.0399635	0.00284344
cg19436567	6	157141067	ARID1B	NM_175863.2	GI:40068461	289	TRUE	6:157139784-157142922		0.116263	0.0304251	0.000153491	0.0185818		0.145489	0.0682403	0.0111348
cg09221326	6	158985129	DYNLT1	NM_006519.1	GI:5730084	599	TRUE	6:158985005-158986282		0.0713753	0.0266349	0.00766644	0.0491259		0.0644067	0.0557674	0.047974
cg21366535	6	159341269	RSHL2	NM_031924.3	GI:31543558	83	FALSE			0.0664971	0.023976	0.00580091	0.0448331		0.172141	0.0441042	0.00056472
cg14515483	6	160033803	SOD2	NM_000636.2	GI:67782304	540	TRUE	6:160033409-160035031		0.0983873	0.0290495	0.000775731	0.0265086		0.188461	0.0646113	0.00312876
cg08142684	6	160129858	TCP1	NM_030752.2	GI:57863256	867	TRUE	6:160129299-160132269		0.12704	0.0345694	0.000269748	0.021533		0.0874971	0.0494634	0.0199965
cg00350478	6	168222862	FRMD1	NM_024919.2	GI:24432019	174	FALSE			0.0618088	0.0220621	0.00532789	0.0436131		-0.0492586	0.0309807	0.0263473
cg13577076	7	718982	PRKAR1B	NM_002735.1	GI:38257138	323	TRUE	7:718064-719102		0.0818293	0.02828	0.00401404	0.0405852		0.0959428	0.0476939	0.0134504
cg21597649	7	12217867	TMEM106B	NM_018374.2	GI:40254892	416	TRUE	7:12216717-12217894		0.0894816	0.0271647	0.001074	0.0293505		0.100678	0.0457247	0.0100883
cg00003994	7	15692387	MEOX2	NM_005924.3	GI:55956906	432	TRUE	7:15691512-15693551		0.0942943	0.0325097	0.00392772	0.0404316		0.124737	0.0644707	0.0151248
cg25533774	7	16471934	SOSTDC1	NM_015464.1	GI:23943784	65	FALSE			0.112792	0.0418777	0.00736561	0.0484599		0.0774953	0.0571225	0.0365038
cg25778479	7	16653296	ANKMY2	NM_020319.1	GI:28461128	1373	FALSE			0.0975597	0.0309403	0.00173479	0.0332594		0.0455918	0.0359934	0.041222
cg24446548	7	19123788	TWIST1	NM_000474.3	GI:68160957	32	TRUE	7:19122442-19124663		0.0742554	0.0254744	0.00375445	0.0401328		0.0399722	0.0489586	0.0730829
cg13679077	7	22829172	TOMM7	NM_019059.2	GI:48976049	226	TRUE	7:22828556-22829237		0.12185	0.0406406	0.0028821	0.0372304		0.257365	0.0899975	0.00350981
cg00485380	7	26207085	CBX3	NM_016587.2	GI:20544150	539	TRUE	7:26205840-26208732		0.108122	0.037921	0.00457663	0.0422267		0.138315	0.0498116	0.00401153
cg12686016	7	27102002	HOXA1	NM_005522.3	GI:24497507	117	TRUE	7:27101711-27103391		0.116977	0.0334126	0.000514815	0.024519		0.118211	0.0485216	0.00683915
cg23432345	7	27162678	HOXA7	NM_006896.2	GI:24497555	143	TRUE	7:27162023-27163571		0.0840425	0.0288859	0.00381909	0.0402746		0.121999	0.0548766	0.00987336
cg15760840	7	27191747	HOXA11	NM_005523.4	GI:24497552	392	TRUE	7:27189699-27192279		0.114153	0.0282612	6.41108e-05	0.0165621		0.101381	0.0534592	0.0161642
cg11084020	7	27746092	TAX1BP1	NM_006024.4	GI:21361681	241	TRUE	7:27746012-27747231		0.104298	0.0343035	0.00251484	0.0358226		0.212199	0.079595	0.00474601
cg10982775	7	30034317	PLEKHA8	NM_032639.2	GI:34147427	496	TRUE	7:30034181-30035451		0.0861512	0.0294267	0.00360701	0.0397065		0.103954	0.0393019	0.00491948
cg01541443	7	30151840	Ells1	NM_152793.1	GI:23618862	102	FALSE			-0.0874679	0.0313922	0.0055808	0.0440035		-0.181739	0.0738027	0.00661621
cg04508286	7	35806935	2013-09-07	NM_001788.3	GI:58535458	255	TRUE	7:35806275-35808280		0.10064	0.0333976	0.00274489	0.0367959		0.0920765	0.0526426	0.0206451
cg19166347	7	37922123	SFRP4	NT_007819.16			TRUE	7:37922026-37923244		0.0827586	0.0293238	0.00500283	0.0429155		0.105298	0.055253	0.0158695
cg08680731	7	38915307	VPS41	NM_014396.2	GI:18105059	18	FALSE			0.111165	0.0358317	0.0020533	0.0345284		0.1597	0.0694181	0.00879354
cg09325711	7	39629289	RALA	NM_005402.2	GI:33946328	398	TRUE	7:39628951-39630478		0.100643	0.0333492	0.00270581	0.0365838		0.0105273	0.0364937	0.124137
cg26817382	7	44588333	TMED4	NM_182547.2	GI:33457307	19	TRUE	7:44587776-44589140		0.128622	0.0340869	0.000185004	0.019804		0.149017	0.0450759	0.0016335
cg13523557	7	45580250	ADCY1	NM_021116.1	GI:31083192	396	TRUE	7:45579547-45582131		-0.141758	0.0491316	0.00411889	0.041048		0.094092	0.0604855	0.0275634
cg15359413	7	50485425	FIGNL1	NM_022116.2	GI:31742535	117	TRUE	7:50485051-50486259		0.0780353	0.0282097	0.00592877	0.0450258		0.139917	0.052264	0.00464618
cg03775422	7	54577686	MGC33530	NM_182546.1	GI:32698925	51	TRUE	7:54577055-54577803		0.0926106	0.0300981	0.00223256	0.0349911		0.0179336	0.03672	0.103752
cg24123124	7	55987332	MRPS17	NM_015969.2	GI:16554613	227	TRUE	7:55986628-55988311		0.0797562	0.0285755	0.00550076	0.0439326		0.100481	0.0510711	0.0143952
cg21937169	7	65178572	ASL	NM_001024943.1	GI:68303541	361	TRUE	7:65176941-65178652		0.0894402	0.032156	0.00566327	0.0443248		0.0650082	0.0393586	0.0242492
cg08472583	7	65217723	RCP9	NM_014478.3	GI:27552758	399	TRUE	7:65216375-65217818		0.104713	0.0270852	0.000128718	0.0180112		0.070134	0.038573	0.0183816
cg16253412	7	65308211	TPST1	NM_003596.2	GI:21361092	462	TRUE	7:65307371-65308570		0.0933049	0.0298308	0.00188776	0.0337493		0.0847158	0.0529325	0.0262516
cg15423613	7	65730784	KCTD7	NM_153033.1	GI:23308550	596	TRUE	7:65730329-65731881		0.0881329	0.0261059	0.000806243	0.02689		0.104445	0.0532135	0.0144992
cg10778415	7	66099711	RSAFD1	NM_018264.2	GI:50726980	459	FALSE			0.0965554	0.0351913	0.00634326	0.0459651		0.116901	0.0732743	0.0262027
cg13234848	7	68701907	AUTS2	NM_015570.1	GI:17864089	348	TRUE	7:68699973-68703140		0.072054	0.0257632	0.00540624	0.0437646		0.147904	0.0477584	0.0023199
cg26561611	7	72735896	WBSCR22	NM_017528.2	GI:23199994	62	TRUE	7:72734918-72737440		0.111049	0.0345923	0.00143156	0.0321447		0.121838	0.0636484	0.0156788
cg20720686	7	75420817	POR	NM_000941.1	GI:24307876	426	FALSE			-0.0653142	0.0209697	0.00197166	0.0339162		-0.126855	0.0301043	0.000266811
cg11237883	7	75515185	MDH2	NM_005918.2	GI:21735620	144	TRUE	7:75514985-75515720		0.0810578	0.0297369	0.00669092	0.046908		0.132771	0.0566321	0.00805073
cg05806233	7	79601684	GI1	NM_002069.4	GI:33946323	392	TRUE	7:79601643-79603151		0.117248	0.0298966	0.000103144	0.0177456		0.0670453	0.0438794	0.0287194
cg10833091	7	86686687	C7orf23	NM_024315.2	GI:34147374	280	TRUE	7:86686679-86688485		0.0882712	0.028288	0.00193441	0.0337493		0.077441	0.0577631	0.0374184
cg16063666	7	86812769	TP53AP1	NM_007233.1	GI:6005909	2	TRUE	7:86812369-86813204		0.0635668	0.0228171	0.00558704	0.0440035		0.197377	0.0559967	0.00116217
cg13741326	7	86813180	TP53AP1	NM_007233.1	GI:6005909	413	TRUE	7:86812369-86813204		0.111393	0.0360691	0.00215083	0.0346404		0.113608	0.0554439	0.0126635
cg05131524	7	87401187	ADAM22	NM_016351.3	GI:21536382	451	TRUE	7:87401087-87402706		0.115685	0.0288311	7.15078e-05	0.0165621		0.0961108	0.0419522	0.00893393
cg02399449	7	89870786	CLDN12	NM_012129.2	GI:37537523	54	TRUE	7:89870455-89871179		0.0977294	0.0322855	0.0026266	0.0361398		0.120904	0.0669467	0.0187783
cg23723933	7	91407759	AKAP9	NM_005751.3	GI:22538386	369	TRUE	7:91407743-91408428		0.0704102	0.0261294	0.0073376	0.048403		0.0353063	0.0415959	0.0705594
cg14520511	7	91712982	KRIT1	NM_194455.1	GI:37221181	368	TRUE	7:91712590-91713922		0.101585	0.0336727	0.00271447	0.0365842		0.183031	0.0502179	0.000946821
cg21974766	7	93976679	NBLA04196	NM_022900.3	GI:40255036	441	TRUE	7:93976679-93977968		0.0944601	0.0260375	0.00032213	0.0216788		0.0918451	0.0459728	0.0137437
cg07236943	7	94122422	PEG10	XM_496907.2	GI:89025339	1202	TRUE	7:94122326-94124641		0.103556	0.0336466	0.00222675	0.0349437		0.0943604	0.066461	0.0334863
cg17348931	7	96177082	SHFM1	NM_006304.1	GI:5453639	57	TRUE	7:96176617-96177286		0.100427	0.0301582	0.000947641	0.0284622		0.0201336	0.0735291	0.125677
cg15781316	7	96177203	SHFM1	NM_006304.1	GI:5453639	64	TRUE	7:96176617-96177286		0.138134	0.0369744	0.000213727	0.0200985		0.133544	0.0549491	0.00689034
cg02101486	7	96490181	DLX5	NT_007933.14			TRUE	7:96489769-96490524		0.0881964	0.0328169	0.0074935	0.0486852		0.0433812	0.0621565	0.0838912
cg14785449	7	97339672	ASNS	NM_001673.2	GI:19718771	60	TRUE	7:97339002-97340001		0.093725	0.031022	0.00267628	0.0364227		0.141412	0.0486913	0.00320649
cg14260458	7	97458059	OCM	NM_006188.2	GI:12707573	707	FALSE			-0.0592999	0.0219503	0.00719005	0.0479704		-0.202588	0.0470176	0.000200925
cg14640481	7	97748664	BRI3	NM_015379.3	GI:48928020	259	TRUE	7:97747894-97749686		0.0777051	0.0263104	0.00332523	0.0390498		0.15069	0.0581353	0.00538588
cg18691434	7	99613361	GPC2	NM_152742.1	GI:22749458	435	TRUE	7:99612634-99613884		-0.147312	0.0447915	0.00109348	0.0293505		0.0777048	0.0657074	0.0463036
cg26777475	7	100037888	PCOLCE	NM_002593.2	GI:7262388	38	FALSE			-0.0756886	0.0282932	0.00777075	0.0493849		-0.0781911	0.059827	0.0391281
cg19873785	7	100647973	ZNHIT1	NM_006349.2	GI:37594439	268	TRUE	7:100647006-100648747		0.102856	0.0302381	0.000736398	0.0258523		0.1888	0.0632128	0.00283258
cg07404418	7	101891812	ALKBH4	NM_017621.2	GI:20070290	481	TRUE	7:101891656-101893051		0.112435	0.0312193	0.00035556	0.0224597		0.157698	0.0607267	0.00536894
cg05566397	7	104442136	MLL5	NM_018682.2	GI:23503326	263	TRUE	7:104440050-104442739		0.124123	0.0365301	0.000746192	0.0258523		0.0946966	0.0483389	0.0145843
cg16328820	7	107319218	DLD	NM_000108.2	GI:5016092	371	TRUE	7:107318597-107319263		0.0805783	0.0288815	0.00551926	0.0439961		0.151385	0.0424755	0.00113158
cg20807701	7	107996877	DJB9	NM_012328.1	GI:9558754	715	TRUE	7:107996842-107998468		0.0938645	0.033596	0.00545342	0.0438192		0.22579	0.0697532	0.00182414
cg09837977	7	110518437	LRRN3	NM_018334.3	GI:37059785	18	FALSE			-0.0705504	0.0263661	0.00775612	0.0493401		-0.248278	0.0591148	0.000270666
cg20891917	7	111851267	IFRD1	NM_001550.2	GI:55953128	805	FALSE			-0.0742241	0.0247302	0.00285327	0.0370341		-0.215722	0.0653344	0.0016335
cg11161873	7	111908179	FLJ39575	NM_182597.1	GI:32699018	103	FALSE			-0.0661689	0.0242955	0.00673736	0.0471016		-0.133898	0.0680942	0.0144192
cg17469978	7	115951940	CAV1	NM_001753.3	GI:15451855	135	TRUE	7:115951805-115954180		0.0833288	0.0298259	0.00545467	0.0438192		0.0238514	0.0350588	0.0853174
cg12650011	7	120285516	TSPAN12	NM_012338.3	GI:48255911	103	TRUE	7:120284009-120285585		0.0682687	0.0248435	0.00626347	0.0458116		0.110699	0.0525283	0.0117069
cg11696575	7	120378561	ING3	NM_019071.2	GI:38201654	508	TRUE	7:120377700-120378735		0.0929383	0.0344319	0.00724035	0.0480311		0.0985299	0.0446853	0.0100511
cg14175438	7	120823965	FAM3C	NM_014888.1	GI:7661713	388	TRUE	7:120822943-120824044		0.0845642	0.0275236	0.00226596	0.0351479		0.015108	0.0334466	0.107419
cg24777710	7	127423969	G8	NM_014411.2	GI:77404393	829	FALSE			-0.0810788	0.030311	0.00777672	0.0493977		-0.161764	0.0660297	0.00673701
cg05079794	7	127837852	IMPDH1	NM_183243.1	GI:34328927	310	TRUE	7:127836635-127837886		0.0878542	0.028662	0.00232032	0.0355534		0.105424	0.0404034	0.00528426
cg11646757	7	127882935	HIG2	NM_013332.1	GI:7019408	246	TRUE	7:127882632-127883604		0.115466	0.0293802	9.97753e-05	0.0177456		0.153523	0.0581338	0.0049514
cg25664034	7	128257127	FLNC	NM_001458.2	GI:66279525	592	FALSE			0.0661531	0.0235413	0.00519192	0.0434353		-0.00588685	0.0330015	0.1353
cg00845900	7	129718965	CPA4	NM_016352.2	GI:61743915	1265	FALSE			-0.0788288	0.0279661	0.00505681	0.0430458		-0.213016	0.0710774	0.00277843
cg26702875	7	130003454	COPG2	NM_012133.2	GI:66348036	654	TRUE	7:130003428-130004668		0.0860869	0.0296272	0.00386476	0.0403206		0.0916362	0.0438641	0.0118707
cg11058932	7	130022707	TSGA13	NM_052933.2	GI:31377632	761	FALSE			0.0764675	0.0243776	0.00183218	0.0337493		-0.0499601	0.0345426	0.0322002
cg10839521	7	133462451	FLJ32786	NM_144648.1	GI:21389482	194	TRUE	7:133462217-133463221		0.108032	0.0368673	0.00357713	0.0397065		0.110221	0.0488722	0.00945374
cg06145308	7	134845641	CNOT4	NM_013316.2	GI:56550056	250	TRUE	7:134844835-134846009		0.111468	0.0357181	0.00193227	0.0337493		0.0256693	0.0393615	0.0876864
cg10725344	7	135084179	UNQ1940	NM_205855.1	GI:45504350	192	TRUE	7:135084133-135084344		-0.084528	0.0278413	0.00255097	0.0358877		-0.275062	0.0711139	0.000585395
cg20647137	7	137411829	AKR1D1	NM_005989.2	GI:66348134	93	FALSE			-0.0865106	0.0300335	0.00418072	0.0412696		-0.166211	0.0456129	0.000946821
cg08222662	7	138445292	ZC3HAV1	NM_024625.3	GI:27477137	287	TRUE	7:138443489-138445521		0.100041	0.0343664	0.00380058	0.0402151		0.211769	0.0617901	0.00144512
cg17177336	7	138676924	HSPC268	NM_197964.1	GI:37537547	309	TRUE	7:138675096-138676960		0.070356	0.0263284	0.0078371	0.04963		0.0948553	0.0456725	0.0121425
cg12318316	7	140042816	NDUFB2	NM_004546.2	GI:33519465	134	TRUE	7:140042747-140043982		0.0928804	0.0300309	0.0021192	0.0346404		0.119373	0.0582366	0.0126552
cg17095753	7	140270393	BRAF	NM_004333.2	GI:33188458	640	TRUE	7:140270307-140271594		0.102428	0.0357341	0.00436747	0.0415293		0.175569	0.0653478	0.00460104
cg26449836	7	141084619	SSBP1	NM_003143.1	GI:4507230	26	TRUE	7:141084058-141085003		0.0934379	0.0328427	0.00466528	0.0423376		0.105618	0.0708575	0.0303164
cg17560179	7	141135759	TAS2R5	NM_018980.2	GI:67944637	727	FALSE			-0.103062	0.0351953	0.00359975	0.0397065		-0.279838	0.0895669	0.00221852
cg18463686	7	141293159	CLEC5A	NM_013252.2	GI:31747574	93	FALSE			0.0533461	0.0182168	0.00359847	0.0397065		-0.0796975	0.0338325	0.00786394
cg17784922	7	142369547	KEL	NM_000420.2	GI:17025233	78	FALSE			-0.0694177	0.025069	0.00587878	0.0450258		-0.188827	0.0626451	0.00270426
cg08261841	7	142692585	FLJ90586	NM_153345.1	GI:23503270	400	FALSE			-0.0866735	0.031366	0.00598177	0.0451779		-0.146364	0.047086	0.00227057
cg06815817	7	148567505	ZNF212	NM_012256.2	GI:24797064	202	TRUE	7:148567400-148568375		0.108177	0.0320125	0.000797115	0.0267281		0.105185	0.0523607	0.0134864
cg03964111	7	150129426	LR8	NM_014020.2	GI:21361500	130	FALSE			0.201615	0.0578085	0.000540442	0.024519		-0.0558239	0.0720882	0.0767164
cg11368578	7	150385869	CDK5	NM_004935.2	GI:38454327	60	TRUE	7:150385489-150386483		0.154394	0.0548835	0.00514388	0.0432359		0.14502	0.0963622	0.0297378
cg14795305	7	150605386	SMARCD3	NM_001003801.1	GI:51477701	222	TRUE	7:150604881-150605619		0.0969534	0.0319629	0.00257384	0.0359278		0.0737341	0.0661511	0.050716
cg02917064	7	150605397	SMARCD3	NM_001003801.1	GI:51477701	233	TRUE	7:150604881-150605619		0.091533	0.0288286	0.00161196	0.0330099		0.0890603	0.0654753	0.0364979
cg05953394	7	151204706	PRKAG2	NM_016203.2	GI:33186924	22	TRUE	7:151203544-151206370		0.0860763	0.0257561	0.000908756	0.0280303		0.119623	0.0533036	0.00967544
cg25786436	7	151204846	PRKAG2	NM_016203.2	GI:33186924	118	TRUE	7:151203544-151206370		0.0836177	0.029474	0.00478163	0.0425734		0.0789632	0.0595071	0.0380799
cg20919133	7	151765066	MLL3	NM_021230.1	GI:10864040	1082	TRUE	7:151762506-151765130		0.0948672	0.0302017	0.00180596	0.0337493		0.350377	0.105124	0.00161886
cg00578575	8	171733	ZNF596	NM_173539.1	GI:27734918	649	TRUE	8:171695-173047		0.133829	0.0347072	0.000133963	0.0180112		0.0493755	0.0635417	0.0764526
cg22889570	8	172684	ZNF596	NM_173539.1	GI:27734918	302	TRUE	8:171695-173047		0.113662	0.0407514	0.00553279	0.0440035		0.143073	0.0503096	0.00361475
cg19304352	8	6783586	DEFA4	NM_001925.1	GI:4503302	390	FALSE			0.0740759	0.0272094	0.00675875	0.0471582		-0.0566969	0.0377058	0.0297898
cg07118638	8	8897611	THEX1	NM_153332.2	GI:31543183	249	TRUE	8:8897518-8898275		0.0997241	0.0282932	0.000472181	0.0244033		0.0713424	0.0549564	0.0394515
cg25232934	8	8897621	THEX1	NM_153332.2	GI:31543183	239	TRUE	8:8897518-8898275		0.0860028	0.02979	0.00409707	0.0408958		0.144473	0.0556234	0.00536894
cg00873037	8	11664393	NEIL2	NM_145043.1	GI:21450799	273	TRUE	8:11664043-11665457		0.125572	0.0354302	0.000439476	0.0236582		0.0920036	0.0422018	0.0103883
cg11050116	8	17824816	PCM1	NM_006197.2	GI:34878901	37	TRUE	8:17824167-17826034		0.0916569	0.0331046	0.0058852	0.0450258		0.0668024	0.0422533	0.0266415
cg17044611	8	17986519	ASAH1	NM_177924.1	GI:30089927	238	TRUE	8:17985454-17986903		0.112245	0.0352971	0.00158541	0.0328293		0.108837	0.0419945	0.00538588
cg22108175	8	19840871	LPL	NM_000237.1	GI:4557726	187	FALSE			0.0744276	0.0256703	0.00394168	0.0404524		0.111877	0.0498243	0.00957629
cg07242414	8	22077790	BMP1	NM_001199.1	GI:4502420	1045	FALSE			0.0729484	0.0251069	0.0038667	0.0403206		0.148342	0.0473777	0.0022147
cg18135555	8	22188937	PIWIL2	NM_018068.2	GI:24431984	141	TRUE	8:22188446-22189238		0.235058	0.0719207	0.00117383	0.0302081		-0.116377	0.104866	0.0509559
cg27090216	8	23016406	TNFRSF10C	NM_003841.2	GI:22547120	27	TRUE	8:23016236-23017035		0.0820211	0.0278674	0.00343364	0.0394404		0.134827	0.0531253	0.00586279
cg10245048	8	23138514	TNFRSF10A	NM_003844.2	GI:21361085	70	TRUE	8:23137228-23140012		0.0821998	0.030486	0.00730208	0.048245		0.102888	0.0405277	0.00586279
cg13059335	8	24298054	ADAMDEC1	NM_014479.2	GI:16753219	138	FALSE			-0.0929366	0.0283955	0.00115526	0.0299771		-0.0761159	0.0694927	0.0519406
cg05232067	8	26296805	BNIP3L	NM_004331.2	GI:47078259	365	TRUE	8:26296030-26297605		0.0705046	0.0239697	0.0034539	0.0394404		0.138007	0.0482598	0.00350981
cg21443261	8	27225173	TRIM35	NM_171982.2	GI:70608087	422	TRUE	8:27224011-27225184		0.124142	0.032144	0.000130764	0.0180112		0.0596836	0.0369546	0.0255568
cg26261431	8	27751534	PBK	NM_018492.2	GI:18490990	266	TRUE	8:27750955-27751565		0.0849178	0.0306119	0.00579184	0.0447984		0.0749399	0.0526264	0.0333175
cg18249244	8	28006644	ELP3	NM_018091.3	GI:23510282	1	TRUE	8:28006001-28006978		0.118416	0.0390138	0.00255781	0.0359043		0.130541	0.0542798	0.00726228
cg11710000	8	28408478	FZD3	NM_017412.2	GI:22035685	786	TRUE	8:28407045-28408515		0.0917604	0.0304265	0.00272369	0.0366296		0.0802385	0.0356591	0.00950794
cg10301990	8	30720765	UBXD6	NM_005671.1	GI:5031650	476	TRUE	8:30720163-30721614		0.0984181	0.0362269	0.00687454	0.047419		0.203864	0.0648432	0.00217185
cg26910651	8	30789390	PPP2CB	NM_001009552.1	GI:57222564	504	TRUE	8:30788471-30790153		0.10309	0.0337081	0.00237293	0.0357063		0.143815	0.0514809	0.00386545
cg07516225	8	33490767	C8orf41	NM_025115.1	GI:13376690	672	TRUE	8:33490689-33492590		0.0863543	0.0239725	0.000354527	0.0224597		0.324815	0.0887095	0.00091374
cg25510610	8	38360051	WHSC1L1	NM_023034.1	GI:13699810	1104	TRUE	8:38358099-38360064		0.0871167	0.0302612	0.00420215	0.0413506		0.14893	0.0571241	0.00530131
cg02388150	8	41284856	SFRP1	NT_007995.14			TRUE	8:41284820-41286784		0.0882965	0.0327179	0.00725051	0.0480311		0.0882876	0.0539395	0.0247408
cg17145652	8	42869807	HOOK3	NM_032410.2	GI:33356164	1383	FALSE			-0.099531	0.0322085	0.00213755	0.0346404		-0.144915	0.0509201	0.00361371
cg01402045	8	43067874	FLJ23356	NM_032237.2	GI:26024341	56	TRUE	8:43066626-43068689		0.0980857	0.0229639	2.42166e-05	0.0165621		0.0651894	0.0462449	0.0339797
cg14473123	8	49083960	UBE2V2	NM_003350.2	GI:12025664	412	TRUE	8:49082930-49084059		0.074656	0.0268807	0.00573455	0.0445481		0.108495	0.0446966	0.00693336
cg10453040	8	56847906	TMEM68	NM_152417.1	GI:22748882	533	TRUE	8:56847814-56848887		0.0648934	0.0229744	0.00496694	0.0429155		0.0891015	0.0460422	0.0151312
cg20239949	8	59735192	NSMAF	NM_003580.2	GI:31543296	252	TRUE	8:59733847-59735203		0.10673	0.0265799	7.06555e-05	0.0165621		0.0803788	0.053092	0.029312
cg20329958	8	67252804	CRH	NM_000756.1	GI:4503040	448	TRUE	8:67251663-67253257		0.081682	0.0296072	0.00606205	0.0453467		0.0464376	0.0658755	0.0832497
cg08090772	8	67507194	ADHFE1	NM_144650.1	GI:21389518	94	TRUE	8:67506956-67507717		0.104118	0.0309346	0.000835869	0.0274391		0.093127	0.0374009	0.00630855
cg12790134	8	67741341	VCPIP1	NM_025054.3	GI:38569451	665	TRUE	8:67741084-67742473		0.17979	0.0518757	0.000584944	0.0250845		0.151336	0.0939039	0.0256356
cg17045009	8	67742336	VCPIP1	NM_025054.3	GI:38569451	330	TRUE	8:67741084-67742473		0.0889878	0.0285092	0.00192848	0.0337493		0.0324082	0.0504251	0.0886206
cg15754109	8	68136985	COPS5	NM_006837.2	GI:38027922	131	TRUE	8:68136501-68137049		0.112199	0.0328471	0.000699921	0.0254476		0.168738	0.0711415	0.00762441
cg22083639	8	70910200	SLCO5A1	NM_030958.1	GI:13569931	438	FALSE			0.11846	0.0303917	0.000113508	0.0177456		0.101012	0.049999	0.0133179
cg09304624	8	75898288	PI15	NM_015886.3	GI:66932906	1039	FALSE			-0.078266	0.0277281	0.00499695	0.0429155		-0.180323	0.0431985	0.000285662
cg04893119	8	75898856	PI15	NM_015886.3	GI:66932906	471	FALSE			-0.07992	0.027943	0.0044531	0.0419912		-0.14289	0.0601196	0.00756671
cg25202404	8	78075387	PXMP3	NM_000318.1	GI:4506342	393	TRUE	8:78074605-78075733		0.148056	0.0379514	0.000111968	0.0177456		0.163323	0.0478116	0.00145481
cg12803724	8	79740915	C8orf70	NM_016010.1	GI:7705774	30	TRUE	8:79740385-79741588		0.0966093	0.0361034	0.0077537	0.0493401		0.149995	0.0427868	0.00121195
cg25142416	8	86477471	CA1	NM_001738.1	GI:4502516	123	FALSE			-0.0823914	0.028623	0.00420638	0.0413597		-0.121032	0.0602694	0.0134945
cg06757810	8	87825644	CNGB3	NM_019098.2	GI:21361815	627	FALSE			-0.0867317	0.0311429	0.00560344	0.0440218		-0.0978484	0.0696357	0.0342546
cg17703554	8	88955455	WDR21C	NM_152418.2	GI:45243529	43	TRUE	8:88954770-88955987		-0.0895777	0.026027	0.000637895	0.0252216		-0.234224	0.0691877	0.00150477
cg15054260	8	90838836	RIPK2	NM_003821.4	GI:40255024	337	TRUE	8:90838499-90839721		0.0713301	0.0243509	0.00358881	0.0397065		0.0731658	0.0447447	0.0247805
cg17724365	8	91066184	NBN	NM_002485.4	GI:67189763	109	TRUE	8:91065415-91066264		0.0803033	0.0296625	0.00707033	0.0477995		0.203799	0.0637651	0.00200504
cg18888595	8	92151785	OTUD6B	NM_016023.2	GI:40254878	31	TRUE	8:92151337-92152296		0.126428	0.0348252	0.000319108	0.0216788		0.0813535	0.070828	0.0483824
cg21197871	8	96105979	C8orf38	NM_152416.1	GI:22748880	419	TRUE	8:96105896-96106919		0.072842	0.0270504	0.00737759	0.0484877		-0.00946595	0.0456548	0.132339
cg18317951	8	96214878	PLEKHF2	NM_024613.2	GI:31543413	330	TRUE	8:96214760-96216027		0.0921353	0.0329	0.00534615	0.0436131		0.154474	0.0751222	0.0125478
cg26804057	8	99200173	POP1	NM_015029.1	GI:23097291	929	FALSE			-0.0924895	0.0323561	0.00447546	0.0420157		-0.127002	0.0427318	0.00288161
cg15264255	8	99375894	NPAL2	NM_024759.1	GI:13376096	97	TRUE	8:99374922-99376059		0.0955249	0.0278798	0.000674098	0.0252216		0.149077	0.0539677	0.00410829
cg27147306	8	99906656	STK3	NM_006281.1	GI:5454093	429	TRUE	8:99906507-99907688		0.0841955	0.0308827	0.00668157	0.046899		0.187438	0.0426451	0.00016957
cg06987504	8	109330391	EIF3S6	NM_001568.1	GI:4503520	263	TRUE	8:109329651-109330432		0.0916812	0.0322702	0.00472242	0.0424942		-0.00142218	0.0692326	0.151824
cg24971490	8	117848072	C8orf53	NM_032334.1	GI:14150117	149	TRUE	8:117847605-117848400		0.091802	0.0321752	0.00454921	0.0421802		0.0260976	0.0386217	0.0856327
cg05040429	8	119703025	SAMD12	NM_207506.1	GI:46409631	276	TRUE	8:119702599-119703844		0.0867712	0.0309961	0.00536306	0.043662		0.104134	0.0615563	0.0226243
cg20379125	8	120497700	NOV	NM_002514.2	GI:19923725	182	TRUE	8:120497502-120498445		0.0932084	0.0345506	0.00727153	0.0480939		0.100443	0.045851	0.0102339
cg12254515	8	124123271	DERL1	NM_024295.3	GI:40254960	451	TRUE	8:124122940-124124103		0.119735	0.0343465	0.000543492	0.024519		0.0623112	0.0400347	0.0274793
cg27121132	8	124124090	DERL1	NM_024295.3	GI:40254960	368	TRUE	8:124122940-124124103		0.105021	0.0363633	0.00408256	0.0408888		0.0983355	0.0595945	0.0242492
cg00871453	8	124153821	WDR67	NM_145647.1	GI:21717806	280	TRUE	8:124153730-124155870		0.100528	0.0287784	0.000529691	0.024519		0.00492474	0.0449693	0.142619
cg07109670	8	124154480	WDR67	NM_145647.1	GI:21717806	379	TRUE	8:124153730-124155870		0.116788	0.0356394	0.00113941	0.029936		0.156543	0.0444271	0.00116217
cg22721186	8	124478099	ATAD2	NM_014109.2	GI:24497617	231	TRUE	8:124476997-124478649		0.115156	0.0405551	0.00474498	0.0424942		0.167743	0.0925476	0.0185654
cg03813905	8	125620255	NDUFB9	NM_005005.1	GI:6274549	276	TRUE	8:125620198-125621007		0.0884394	0.0280201	0.00171676	0.0332594		0.225644	0.080767	0.00386545
cg27159719	8	133841924	TMEM71	NM_144649.1	GI:21389524	86	FALSE			0.111303	0.0337698	0.00106698	0.0293505		0.0862552	0.0737866	0.0470806
cg08996413	8	134141609	SLA	NM_006748.1	GI:5803170	19	FALSE			0.105323	0.0362449	0.00386214	0.0403206		0.0753292	0.0512109	0.031195
cg22637941	8	134273023	WISP1	NM_003882.2	GI:18490998	529	TRUE	8:134272943-134273143		-0.0881824	0.0301773	0.00367014	0.0398836		-0.188039	0.0517495	0.000964627
cg15642035	8	139234234	C8ORFK32	NM_015912.2	GI:24475966	405	FALSE			-0.0775667	0.0266457	0.00380035	0.0402151		-0.132177	0.0585764	0.00943661
cg13405161	8	141715485	EIF2C2	NM_012154.2	GI:29171733	658	TRUE	8:141713448-141715768		0.11867	0.0354419	0.000888854	0.0280303		0.0463737	0.0408528	0.0493349
cg11398680	8	142081035	PTK2	NM_153831.2	GI:27886591	521	TRUE	8:142079429-142081562		0.081604	0.0297877	0.00642345	0.046278		0.047855	0.0364652	0.0388854
cg08569678	8	143778399	LY6K	NM_017527.2	GI:40068041	134	TRUE	8:143778074-143779717		0.104917	0.0303441	0.000602502	0.0252025		-0.0126496	0.0370352	0.118607
cg04678793	8	144170941	LY6E	NM_002346.1	GI:4505048	359	TRUE	8:144170789-144171686		0.0865219	0.0284144	0.00247804	0.0357063		0.100031	0.0624055	0.0259143
cg22892110	8	144870619	MAPK15	NM_139021.1	GI:20502985	121	TRUE	8:144869897-144871106		0.123758	0.0417461	0.00320971	0.0385407		-0.108414	0.0651007	0.0236523
cg15984612	8	145485432	BOP1	NM_015201.3	GI:40353770	496	TRUE	8:145484942-145487235		0.075206	0.0273208	0.00617503	0.0455437		0.155826	0.0553362	0.00373085
cg26428825	9	2707531	KCNV2	NM_133497.2	GI:28329446	5	FALSE			-0.0723524	0.0237	0.00241563	0.0357063		-0.172362	0.0583572	0.00297256
cg00055233	9	5329677	RLN1	NM_006911.2	GI:20143931	196	TRUE	9:5328869-5329825		0.117916	0.0435844	0.00710735	0.0478532		-0.151103	0.0473104	0.00200873
cg16645539	9	15412589	SPC3	NM_003084.1	GI:4507104	278	TRUE	9:15412372-15413274		0.0840351	0.02808	0.00293364	0.0373048		0.121226	0.0650712	0.0170369
cg21927363	9	15542206	C9orf93	NM_173550.2	GI:38348728	891	TRUE	9:15542203-15543776		0.0645131	0.0229905	0.00525563	0.0436131		0.0377178	0.032537	0.0476877
cg00116234	9	18464243	ADAMTSL1	NM_052866.2	GI:21327690	76	FALSE			0.0992518	0.0340396	0.00374429	0.0401328		0.0432811	0.0636539	0.0853174
cg25822709	9	19038850	RRAGA	NM_006570.4	GI:57863286	522	FALSE			0.0858963	0.0276026	0.00198998	0.0340478		0.0998445	0.0490279	0.0129336
cg17887537	9	19039789	RRAGA	NM_006570.4	GI:57863286	417	TRUE	9:19038918-19040599		0.102541	0.0318068	0.00136666	0.0321447		0.154523	0.0620624	0.00630855
cg13739345	9	19092782	FAM29A	NM_017645.3	GI:31377561	120	TRUE	9:19092346-19094467		0.0939897	0.0268471	0.000514953	0.024519		0.160875	0.0523678	0.0024182
cg12348970	9	19776543	SLC24A2	NM_020344.1	GI:9966786	383	FALSE			-0.0920358	0.0333197	0.00600144	0.0452444		-0.201289	0.0538662	0.000784212
cg27351998	9	21294618	IF5	NM_002169.1	GI:4504596	637	FALSE			-0.116576	0.0364672	0.00149847	0.0324751		-0.0961386	0.0888603	0.0528484
cg11653709	9	21958146	CDKN2A	NT_008413.17			TRUE	9:21958106-21958899		0.0848408	0.0269085	0.00173608	0.0332594		0.00711225	0.0357437	0.133235
cg26673943	9	21984965	CDKN2A	NM_058195.2	GI:47132605	475	TRUE	9:21983444-21986348		0.0912538	0.033967	0.00751535	0.0487526		0.13392	0.0529934	0.00598381
cg19133618	9	21998970	CDKN2B	NM_004936.3	GI:47132608	342	TRUE	9:21998555-21999615		0.092521	0.0342098	0.0071273	0.0478532		0.0360618	0.0482359	0.0790689
cg25106814	9	26882479	C9orf82	NM_024828.2	GI:48976053	246	TRUE	9:26882178-26883028		0.0766536	0.0244606	0.00185082	0.0337493		0.170045	0.0617338	0.00416651
cg15714041	9	32374344	ACO1	NM_002197.1	GI:8659554	306	TRUE	9:32374087-32375039		0.0849267	0.0277188	0.00233029	0.0355862		0.155301	0.0547306	0.00364818
cg01130192	9	32375002	ACO1	NM_002197.1	GI:8659554	352	TRUE	9:32374087-32375039		0.0631518	0.0227868	0.00583722	0.0449548		0.053057	0.0373689	0.0338674
cg00162643	9	32516492	DDX58	NM_014314.2	GI:27881481	170	FALSE			0.0933708	0.0331062	0.00503185	0.0429701		0.103766	0.0711185	0.0317146
cg16758041	9	32563371	NDUFB6	NM_182739.1	GI:33519468	189	TRUE	9:32562613-32563424		0.118884	0.0330382	0.000359635	0.0224899		0.150932	0.0703911	0.010952
cg22667787	9	32991657	APTX	NM_017692.2	GI:28329424	31	TRUE	9:32990798-32991828		0.120047	0.0426686	0.00513861	0.0432359		0.0897365	0.0399064	0.00953231
cg16720880	9	33255144	CHMP5	NM_016410.2	GI:20127557	144	TRUE	9:33253681-33255461		0.14121	0.0361639	0.000110404	0.0177456		0.0919449	0.0611783	0.0298141
cg26315493	9	35061724	VCP	NM_007126.2	GI:7669552	840	TRUE	9:35061577-35063015		0.0907517	0.0322821	0.00517422	0.043333		0.147591	0.0624165	0.00774152
cg16213976	9	35086797	PIGO	NM_032634.2	GI:23397647	218	TRUE	9:35085675-35086818		0.077022	0.0264031	0.0037281	0.0401328		0.0362399	0.0513921	0.0832497
cg20610181	9	35664000	CA9	NM_001216.1	GI:9955947	85	FALSE			-0.060536	0.0221272	0.00649486	0.0464864		-0.252222	0.053722	8.75856e-05
cg17691309	9	35680459	TPM2	NM_003289.3	GI:47519592	406	TRUE	9:35679597-35681328		0.146391	0.0546876	0.00773193	0.0493077		0.204176	0.0955009	0.0112227
cg03081134	9	36026806	RECK	NM_021111.1	GI:11863155	100	TRUE	9:36026087-36027670		0.0869172	0.0307951	0.00499975	0.0429155		0.132562	0.0570055	0.00838171
cg06087537	9	36391074	RNF38	NM_022781.3	GI:37577174	121	TRUE	9:36390127-36391489		0.0813937	0.0292689	0.00567278	0.0443715		0.192277	0.0633902	0.00258479
cg24142106	9	70509305	PIP5K1B	NM_003558.1	GI:4505816	1134	TRUE	9:70509171-70511062		0.0862576	0.027925	0.00214675	0.0346404		0.0543297	0.0534856	0.0575618
cg11558474	9	73572563	TMEM2	NM_013390.1	GI:7019554	665	TRUE	9:73572470-73574633		0.120969	0.0272413	1.15698e-05	0.0165621		0.111554	0.0380452	0.00307808
cg16601861	9	74757827	ALDH1A1	NM_000689.3	GI:25777722	38	FALSE			0.0991558	0.0355788	0.00556999	0.0440035		0.16291	0.0800341	0.0129507
cg06692957	9	79837449	GQ	NM_002072.2	GI:40254461	1437	TRUE	9:79835232-79837484		0.0957697	0.024896	0.000138878	0.0180741		0.0688285	0.0538805	0.040607
cg09697386	9	85726431	KIF27	NM_017576.1	GI:30794487	269	TRUE	9:85725444-85726518		0.134439	0.036867	0.000300235	0.0216788		0.319575	0.108382	0.00297256
cg20263942	9	87904781	GOLPH2	NM_016548.2	GI:29550837	122	TRUE	9:87903409-87905092		0.125181	0.045147	0.00581425	0.0448331		0.157208	0.0711119	0.00999248
cg11466908	9	93163525	AUH	NM_001698.1	GI:4502326	471	TRUE	9:93163379-93164339		0.0770935	0.0268321	0.00427646	0.0414208		0.102428	0.0610486	0.0232306
cg10912268	9	93917723	SPTLC1	NM_006415.2	GI:30474867	212	TRUE	9:93917005-93918132		0.0740163	0.0252272	0.00353576	0.0397065		0.0757924	0.045818	0.0241204
cg07027685	9	94095558	IARS	NM_013417.1	GI:7770071	235	TRUE	9:94095526-94096747		0.118239	0.0361762	0.00117337	0.0302081		0.112355	0.053394	0.011682
cg05969697	9	94567796	BICD2	NM_001003800.1	GI:51479165	892	TRUE	9:94566021-94567801		0.102506	0.0293608	0.000533408	0.024519		0.177418	0.0576536	0.00241226
cg08872483	9	95253010	C9orf10	NM_014612.3	GI:68299753	984	TRUE	9:95252873-95255957		0.110271	0.0341746	0.00135357	0.0321447		0.161299	0.0455119	0.0011339
cg09429111	9	95832383	PTPDC1	NM_177995.1	GI:30089949	514	TRUE	9:95832304-95833368		0.0796204	0.0277258	0.00429594	0.0414208		0.0739711	0.0495178	0.0302277
cg12599000	9	99001329	ZNF322B	NM_199005.1	GI:39841070	402	FALSE			-0.076779	0.026389	0.00381862	0.0402746		-0.138017	0.0675478	0.0127738
cg07965714	9	99499655	XPA	NM_000380.2	GI:31543966	195	TRUE	9:99498814-99499776		0.0867175	0.0305017	0.0046936	0.0423545		0.139574	0.0568958	0.00673145
cg15492003	9	101024129	SEC61B	NM_006808.2	GI:14591932	262	TRUE	9:101023418-101024946		0.0945556	0.0346158	0.00657751	0.0467331		0.0780426	0.0452294	0.0214708
cg19318511	9	102228979	C9orf30	NM_080655.1	GI:18087818	484	TRUE	9:102228928-102230114		0.126388	0.0377595	0.0008923	0.0280303		0.146171	0.0495673	0.00297256
cg21893220	9	105896197	SMC2L1	NM_006444.1	GI:5453590	231	TRUE	9:105895674-105896855		0.0749746	0.0274949	0.0066706	0.046899		0.0139786	0.0549843	0.127628
cg07328495	9	105896586	SMC2L1	NM_006444.1	GI:5453590	158	TRUE	9:105895674-105896855		0.104833	0.0325493	0.00138127	0.0321447		0.143496	0.0656455	0.0103216
cg24073022	9	107463855	TAL2	NM_005421.1	GI:4885618	744	TRUE	9:107463840-107464043		-0.111405	0.0337336	0.00104302	0.0293505		-0.213924	0.0579872	0.000879005
cg04725234	9	107496460	TMEM38B	NM_018112.1	GI:8922460	186	TRUE	9:107496336-107497475		0.0981797	0.0246971	8.31481e-05	0.017049		0.0419655	0.0524495	0.0744815
cg25483839	9	109084708	RAD23B	NM_002874.3	GI:51173731	657	TRUE	9:109084622-109086352		0.0874442	0.032037	0.00661871	0.0468097		0.100587	0.042056	0.00739704
cg00065385	9	110663216	ACTL7A	NM_006687.2	GI:11761636	1208	FALSE			-0.0862036	0.0275252	0.00186285	0.0337493		-0.191661	0.0717422	0.00471375
cg07281640	9	110735528	C9orf6	NM_017832.2	GI:20127565	754	TRUE	9:110735427-110736976		0.0754162	0.026718	0.00499606	0.0429155		0.231362	0.0582745	0.00048544
cg22174355	9	113453403	GNG10	NM_001017998.1	GI:63055066	1433	FALSE			-0.116778	0.0346143	0.000812815	0.0269566		-0.114053	0.0529951	0.0108075
cg17240836	9	114520145	C9orf80	NM_021218.1	GI:24308268	63	TRUE	9:114519707-114520701		0.0913339	0.0301008	0.0025658	0.0359278		0.111896	0.0449767	0.00633236
cg15865742	9	115024089	SLC31A1	NM_001859.2	GI:40254457	400	FALSE			0.0765174	0.0285847	0.00773189	0.0493077		0.179055	0.0597067	0.00277843
cg14469290	9	115204267	ALAD	NM_001003945.1	GI:51558758	876	TRUE	9:115204211-115204490		-0.0940236	0.0325973	0.00412995	0.0410928		-0.126578	0.049045	0.0054538
cg25420952	9	115880905	AMBP	NM_001633.2	GI:31541901	369	FALSE			-0.0750084	0.0250266	0.00289217	0.0372304		-0.239673	0.0608942	0.000539041
cg20216130	9	116414129	C9orf91	NM_153045.2	GI:33356141	668	TRUE	9:116412969-116414382		0.0904703	0.0303679	0.00306366	0.0377141		0.121526	0.0528334	0.00879744
cg24443250	9	116732831	TNFSF8	NM_001244.2	GI:24119162	240	TRUE	9:116732561-116732855		0.090966	0.0328462	0.00587192	0.0450258		0.0423405	0.0494467	0.0700641
cg15551881	9	122728536	TRAF1	NM_005658.3	GI:53759116	458	FALSE			0.160409	0.0270621	6.56628e-09	8.21251e-05		0.136062	0.0389814	0.00125301
cg13625113	9	124715400	ZNF482	NM_006626.3	GI:34222260	30	TRUE	9:124715299-124716662		0.0843566	0.0301503	0.00538843	0.0437031		0.135046	0.0480874	0.00377383
cg17896097	9	124733770	ZBTB26	NM_020924.2	GI:31544070	170	TRUE	9:124733368-124734086		0.0956692	0.0314049	0.00246748	0.0357063		0.111919	0.0491313	0.00906225
cg24910675	9	129656738	ENG	NM_000118.1	GI:4557554	67	TRUE	9:129656404-129656739		0.0953683	0.0317773	0.00285528	0.0370341		-0.00702191	0.036168	0.133695
cg06765514	9	129729683	PIP5KL1	NM_173492.1	GI:27735084	92	TRUE	9:129728977-129729967		0.0943039	0.0294322	0.00146153	0.0322779		0.0964667	0.0561295	0.0216864
cg10218959	9	129930023	PTGES2	NM_025072.4	GI:40068467	510	TRUE	9:129929306-129931099		0.0789794	0.0259255	0.00246679	0.0357063		0.0848678	0.0585733	0.0321117
cg22438810	9	129951613	LCN2	NM_005564.2	GI:38455401	74	FALSE			0.0704795	0.0213426	0.0010437	0.0293505		-0.0370983	0.0366421	0.0577865
cg13942909	9	130077973	GOLGA2	NM_004486.4	GI:47078236	116	TRUE	9:130077289-130078558		0.112977	0.0320257	0.00046697	0.0243352		0.0942411	0.0417593	0.00943661
cg13294509	9	130306693	GLE1L	NM_001499.2	GI:51317381	99	TRUE	9:130306550-130307297		0.083273	0.0296946	0.00528394	0.0436131		0.0420483	0.0642992	0.0875781
cg05824762	9	130573618	ZYG11BL	NM_006336.2	GI:33589813	401	TRUE	9:130573433-130574895		0.0741005	0.0270803	0.00648488	0.046453		0.175745	0.0492934	0.00112028
cg12754854	9	130722680	PHYHD1	NM_174933.2	GI:34222242	828	FALSE			-0.0706149	0.0250385	0.00503324	0.0429701		-0.136621	0.0654702	0.0119125
cg02205739	9	131467391	PRRX2	NM_016307.3	GI:38505203	350	TRUE	9:131467236-131468579		0.0963852	0.0350857	0.00627887	0.0458396		0.118226	0.0412975	0.0035065
cg23300897	9	131638006	USP20	NM_001008563.1	GI:56682956	436	TRUE	9:131636572-131638316		0.111244	0.0311339	0.000395092	0.0230095		0.111189	0.0451932	0.00661621
cg05045528	9	131855523	GPR107	NM_020960.2	GI:56711307	502	TRUE	9:131855507-131856709		0.0956228	0.0300123	0.0015531	0.0326473		0.160093	0.0848566	0.0163963
cg14176475	9	134271902	TTF1	NM_007344.2	GI:33356178	140	TRUE	9:134271224-134272310		0.118773	0.0357096	0.000960731	0.0284996		0.11394	0.0422127	0.00456802
cg01909921	9	134844067	GFI1B	NM_004188.2	GI:40254479	148	FALSE			0.0960797	0.0298417	0.00138643	0.0321447		0.0875912	0.0632808	0.0351492
cg06974755	9	134986752	RALGDS	NM_006266.2	GI:47834321	370	TRUE	9:134985740-134986902		0.103939	0.0344778	0.00273373	0.0367251		0.102673	0.0450046	0.00902996
cg17083853	9	135212734	SURF1	NM_003172.2	GI:19557683	448	TRUE	9:135212478-135213965		0.106891	0.0337011	0.00163007	0.0330171		0.150226	0.0556971	0.00454908
cg18285951	9	138453118	INPP5E	NM_019892.3	GI:47078290	959	TRUE	9:138452170-138454508		0.0862617	0.031632	0.00666696	0.046899		0.156386	0.0499431	0.0022147
cg08529852	9	138677741	EGFL7	NM_016215.3	GI:41393581	543	FALSE			-0.117403	0.0390286	0.00279186	0.0368723		-0.0986162	0.0391274	0.00601858
cg10467681	9	139203605	APC2	NM_013366.3	GI:41327747	727	TRUE	9:139201832-139203708		0.0882671	0.0274728	0.00141859	0.0321447		0.165852	0.0596104	0.00396336
cg07717632	9	139292452	FLJ20245	NM_017723.1	GI:8923220	353	TRUE	9:139292413-139294378		0.0809651	0.026092	0.00204887	0.0345284		0.0906667	0.0457061	0.0140337
cg08907850	10	1084976	IDI1	NM_004508.2	GI:40018632	85	TRUE	10:1083902-1085948		0.0769073	0.0261442	0.00345111	0.0394404		0.071343	0.0522528	0.0361535
cg26538214	10	3817359	KLF6	NM_001008490.1	GI:56550082	96	TRUE	10:3816726-3818262		0.125658	0.0299211	3.28682e-05	0.0165621		0.0876108	0.0429994	0.0129155
cg13599477	10	5478485	NET1	NM_005863.2	GI:19923326	98	TRUE	10:5478468-5478818		0.083328	0.0302587	0.00615387	0.0455437		0.0879041	0.0567976	0.0278278
cg11733245	10	6144318	IL2RA	NM_000417.1	GI:4557666	40	TRUE	10:6144187-6144388		0.0784606	0.0265565	0.00331389	0.0390274		0.0270519	0.0637256	0.110343
cg10957200	10	14920580	HSPA14	NM_016299.1	GI:10047093	234	TRUE	10:14919578-14921636		0.104124	0.0296892	0.000503446	0.024519		0.144498	0.0623413	0.00849318
cg23179321	10	15178799	RPP38	NM_183005.1	GI:33859836	591	TRUE	10:15178782-15180947		0.127195	0.047498	0.00770842	0.0492738		0.149899	0.101885	0.031195
cg13417824	10	15179791	RPP38	NM_183005.1	GI:33859836	401	TRUE	10:15178782-15180947		0.0765157	0.0282797	0.00710309	0.0478532		0.103575	0.0573145	0.0187523
cg17526300	10	16518925	PTER	NM_001001484.1	GI:47933340	48	TRUE	10:16518623-16519604		0.0867898	0.0297112	0.003682	0.0399056		0.078317	0.0664718	0.0464468
cg07570421	10	16519082	PTER	NM_001001484.1	GI:47933340	109	TRUE	10:16518623-16519604		0.103928	0.0288491	0.000354219	0.0224597		0.0879109	0.047672	0.0176042
cg08400019	10	18980410	NSUN6	NM_182543.1	GI:32698917	146	TRUE	10:18980216-18980856		0.111995	0.0307943	0.000311394	0.0216788		0.110505	0.0613619	0.0191897
cg10601939	10	18988064	ARL5B	NM_178815.3	GI:59858805	255	TRUE	10:18987953-18988939		0.0823613	0.0299394	0.00620788	0.0455648		0.0946035	0.0582422	0.0252187
cg12578480	10	23424908	MSRB2	NM_012228.2	GI:20149599	427	TRUE	10:23424256-23425130		0.0945083	0.0312075	0.00261519	0.0361177		0.140877	0.0499396	0.00373696
cg17165760	10	27429414	ANKRD26	NM_014915.1	GI:7662473	3	TRUE	10:27428480-27429778		0.106636	0.0392226	0.00683349	0.0473502		0.0814884	0.0496842	0.0246642
cg04466253	10	27569587	ACBD5	NM_145698.1	GI:21735486	131	TRUE	10:27568655-27570262		0.103291	0.0336942	0.00231761	0.0355534		0.0435715	0.0431728	0.0579316
cg03259469	10	30065299	SVIL	NM_003174.2	GI:11496980	563	TRUE	10:30063894-30066475		0.0965498	0.032326	0.00299002	0.0373048		0.0977027	0.0407245	0.00731744
cg09351894	10	35455826	CREM	NM_181571.1	GI:34335185	19	TRUE	10:35455329-35457181		0.0714177	0.0236276	0.00266428	0.0364107		0.174671	0.0538711	0.00182414
cg23218877	10	35576016	C10orf9	NM_181698.1	GI:32171183	57	FALSE			-0.0846931	0.0280812	0.00272188	0.0366296		-0.168868	0.0459736	0.00091152
cg24146166	10	38305221	ZNF25	NM_145011.2	GI:24462252	238	TRUE	10:38304956-38305948		0.0950578	0.032063	0.0032078	0.0385407		0.164658	0.0498187	0.0016335
cg13603099	10	44774580	RASSF4	NM_032023.3	GI:30474868	645	FALSE			0.082329	0.0271884	0.00261769	0.0361177		0.116739	0.0513344	0.00915644
cg17324128	10	44775506	RASSF4	NM_032023.3	GI:30474868	281	TRUE	10:44774709-44775508		0.0745954	0.0263588	0.0048853	0.0425734		0.0331478	0.0327081	0.0577335
cg17186163	10	44794323	C10orf10	NM_007021.2	GI:38570048	60	FALSE			-0.0682866	0.0220755	0.00211575	0.0346404		-0.133364	0.0299997	0.000167278
cg01614759	10	44815441	ZNF22	NM_006963.3	GI:55775473	487	FALSE			-0.102493	0.0282475	0.000321487	0.0216788		-0.053565	0.0626732	0.0701826
cg14343062	10	50416574	ERCC6	NM_000124.1	GI:4557564	504	TRUE	10:50416443-50417898		0.112107	0.0307446	0.000300448	0.0216788		0.0744823	0.0570438	0.0391367
cg06532493	10	59699464	C10orf70	NM_018464.2	GI:50355973	543	TRUE	10:59698625-59699481		0.0677207	0.0251997	0.00749717	0.0486852		0.125049	0.051343	0.00684227
cg24631950	10	59764631	UBE2D1	NM_003338.3	GI:33149307	114	TRUE	10:59764560-59765471		0.0897576	0.0287294	0.00191021	0.0337493		0.0903985	0.0596508	0.029312
cg05626013	10	68355258	LRRTM3	NM_178011.2	GI:40255215	561	FALSE			0.138797	0.0342728	6.13936e-05	0.0165621		0.124106	0.107087	0.0476877
cg09538287	10	69126042	CTN3	NM_013266.1	GI:7019570	109	FALSE			0.103886	0.0347965	0.00300168	0.0373048		0.0224201	0.0551876	0.112098
cg12315959	10	69268604	DJC12	NM_021800.2	GI:41406092	661	FALSE			-0.102305	0.0336321	0.00250328	0.0358226		-0.137755	0.0528923	0.00532296
cg24012157	10	70331478	DDX50	NM_024045.1	GI:13129005	438	TRUE	10:70330336-70331537		0.0917709	0.0327228	0.00528107	0.0436131		0.0852768	0.0445781	0.0157098
cg09164559	10	70418338	KIAA1279	NM_015634.2	GI:72384372	161	TRUE	10:70418290-70419425		0.115825	0.0375557	0.00218093	0.0347014		0.219514	0.0551852	0.00048544
cg27208307	10	70517405	PRG1	NM_002727.2	GI:45935370	429	FALSE			0.109338	0.0334202	0.00116055	0.0300521		0.107168	0.0664987	0.0256897
cg08831594	10	70881012	TSPAN15	NM_012339.3	GI:54792144	220	TRUE	10:70880851-70882144		0.112772	0.0310922	0.000323124	0.0216788		0.144479	0.0510498	0.00365161
cg26699283	10	71562721	AMID	NM_032797.4	GI:31563505	25	TRUE	10:71562005-71562897		0.122055	0.0344062	0.000434241	0.0235186		0.0600197	0.0428284	0.0343853
cg09914304	10	72032298	PRF1	NM_005041.3	GI:45935369	222	FALSE			0.0621076	0.0219282	0.00485084	0.0425734		0.0346475	0.0322136	0.0532191
cg11655691	10	74055785	CBARA1	NM_006077.1	GI:11386184	58	TRUE	10:74055299-74056211		0.101599	0.0322646	0.00175959	0.0335477		0.213139	0.0663886	0.00193493
cg20441175	10	74677257	DJC9	NM_015190.3	GI:33667083	226	TRUE	10:74676439-74677341		0.0814863	0.0276327	0.00337289	0.039315		0.190323	0.0530082	0.00106714
cg08413366	10	74925936	PPP3CB	NM_021132.1	GI:11036639	178	TRUE	10:74924897-74926008		0.0961224	0.0339548	0.00487196	0.0425734		0.0761495	0.0679076	0.0502923
cg16193203	10	74983144	USP54	NM_152586.2	GI:40255120	40	FALSE			-0.0965334	0.0251227	0.00014125	0.0180741		-0.229762	0.0577714	0.00048544
cg19864851	10	75173853	SEC24C	NM_004922.2	GI:38373668	285	FALSE			0.0710333	0.0260228	0.00661525	0.0468097		0.0760408	0.0522109	0.0318053
cg03279443	10	76641058	VDAC2	NM_003375.2	GI:42476280	489	TRUE	10:76639627-76641186		0.0713804	0.0237289	0.0027915	0.0368723		0.160708	0.0472227	0.00148685
cg24289167	10	79459225	POLR3A	NM_007055.2	GI:39725937	40	TRUE	10:79458991-79459521		0.0965019	0.0307482	0.00182208	0.0337493		0.14818	0.0632019	0.00805073
cg02599225	10	81828453	C10orf57	NM_025125.2	GI:31542685	47	TRUE	10:81827967-81829212		0.0804401	0.0284823	0.00497275	0.0429155		0.063315	0.046141	0.0357782
cg03359508	10	81954762	ANXA11	NM_001157.2	GI:22165429	546	TRUE	10:81954528-81955768		0.085676	0.0257194	0.000943746	0.0284622		0.123353	0.0478919	0.00549694
cg24334983	10	81955663	ANXA11	NM_001157.2	GI:22165429	355	TRUE	10:81954528-81955768		0.0994405	0.0337596	0.00340892	0.0394404		0.110083	0.0363839	0.0026322
cg01851208	10	82158023	C10orf58	NM_032333.2	GI:31543190	255	TRUE	10:82156989-82158923		0.0818775	0.0290068	0.00499576	0.0429155		0.0749608	0.0363136	0.0123727
cg06817917	10	88505507	BMPR1A	NM_004329.2	GI:41349436	869	TRUE	10:88505306-88507328		0.0728808	0.0261892	0.00563917	0.0441914		0.0165945	0.0400315	0.111307
cg11231018	10	90413388	LIPF	NM_004190.1	GI:4758675	808	FALSE			-0.0927598	0.0335129	0.00589972	0.0450258		-0.110841	0.0804346	0.0354732
cg10894512	10	90702458	ACTA2	NM_001613.1	GI:4501882	33	FALSE			-0.0878033	0.0318489	0.00609828	0.0453467		-0.223721	0.0513747	0.000196108
cg06476606	10	91051708	IFIT2	NM_001547.3	GI:34222091	75	FALSE			0.0880288	0.0291758	0.00271152	0.0365838		0.155514	0.069384	0.00965288
cg09398185	10	91051882	IFIT2	NM_001547.3	GI:34222091	99	FALSE			0.101967	0.0327881	0.00200332	0.0340732		0.0931048	0.0740931	0.0418381
cg22139878	10	91164279	IFIT5	NM_012420.1	GI:6912629	140	TRUE	10:91163944-91165310		0.118397	0.0291544	5.86193e-05	0.0165621		0.107398	0.0553984	0.015052
cg09161592	10	91394986	PANK1	NM_138316.2	GI:23510397	209	TRUE	10:91393761-91395478		0.0944343	0.0305443	0.00212694	0.0346404		0.159865	0.0646848	0.00651473
cg14967972	10	91395245	PANK1	NM_138316.2	GI:23510397	50	TRUE	10:91393761-91395478		0.0764282	0.0246359	0.00205396	0.0345284		0.0393565	0.0527351	0.0791611
cg08034216	10	94324207	IDE	NM_004969.1	GI:4826769	394	TRUE	10:94322818-94324549		0.0912279	0.0333161	0.00644781	0.0463201		0.11869	0.0471936	0.00607006
cg02756614	10	95232101	FER1L3	NM_013451.2	GI:19718757	72	TRUE	10:95231852-95232219		0.111229	0.039515	0.00511689	0.0432325		-0.0472542	0.0484482	0.0603998
cg07550278	10	95452355	C10orf4	NM_203440.2	GI:50408561	36	TRUE	10:95451797-95452738		0.138944	0.036013	0.000132783	0.0180112		0.201997	0.0656711	0.002413
cg22864416	10	97793515	CCNJ	NM_019084.2	GI:40254888	374	TRUE	10:97792754-97794388		0.076368	0.0263848	0.0040034	0.0405426		0.140408	0.0570437	0.00661621
cg14647515	10	98731339	C10orf12	NM_015652.2	GI:24431974	308	FALSE			-0.0911473	0.0341127	0.00784412	0.0496493		-0.16773	0.0573261	0.00311775
cg17460846	10	101481588	COX15	NM_004376.3	GI:37655158	302	TRUE	10:101481528-101482671		0.103896	0.0302713	0.000660108	0.0252216		0.103112	0.0636598	0.0253943
cg16443939	10	101935114	SPFH1	NM_006459.2	GI:24431956	279	TRUE	10:101935008-101935273		0.0846306	0.0287785	0.00346099	0.0394404		0.170013	0.0445773	0.00065704
cg18641050	10	102035836	BLOC1S2	NM_173809.2	GI:46852397	593	TRUE	10:102035809-102036800		0.0969186	0.0300335	0.00135206	0.0321447		0.0831851	0.0606487	0.0357941
cg26610808	10	102036675	BLOC1S2	NM_173809.2	GI:46852397	246	TRUE	10:102035809-102036800		0.0992971	0.0271084	0.000282239	0.0216564		0.104861	0.0469458	0.00976802
cg10098216	10	102279538	NDUFB8	NM_005004.2	GI:56676316	88	TRUE	10:102278990-102279859		0.100767	0.0298745	0.000814706	0.0269566		0.103236	0.0538213	0.0156024
cg00206052	10	103338133	RP11-529I10.4	NM_015448.1	GI:39930354	54	TRUE	10:103337568-103338332		0.105271	0.0394736	0.00796148	0.0499623		0.0916185	0.0431999	0.011332
cg06286028	10	103814809	HPS6	NM_024747.4	GI:31881784	328	TRUE	10:103814769-103815824		0.0817723	0.027571	0.00319599	0.0385407		0.0632304	0.0399114	0.0265286
cg11849692	10	103865959	LDB1	NM_003893.3	GI:39725686	1267	FALSE			0.0640461	0.0223475	0.00437377	0.0415293		-0.0330634	0.0322578	0.0568787
cg18390025	10	103976726	ELOVL3	NM_152310.1	GI:23097309	593	TRUE	10:103976562-103976832		0.0730192	0.0251498	0.00389259	0.0403689		-0.15604	0.0359593	0.000200311
cg02040734	10	104200971	C10orf95	NM_024886.1	GI:13376334	319	TRUE	10:104199351-104201084		0.0708665	0.0258177	0.00632135	0.0459651		0.0971204	0.0512629	0.0162417
cg15439196	10	104666897	CNNM2	NM_199077.1	GI:40068050	1207	TRUE	10:104666582-104669807		0.128196	0.0457532	0.00532297	0.0436131		-0.0218987	0.0609395	0.116933
cg17877656	10	105100201	PCGF6	NM_032154.3	GI:37655164	680	TRUE	10:105099215-105101163		0.0968023	0.0265944	0.000307821	0.0216788		0.0449442	0.0453727	0.059173
cg00646492	10	106004286	GSTO1	NM_004832.1	GI:4758483	382	TRUE	10:106004162-106005144		0.0921485	0.0306278	0.00278714	0.0368723		0.0820881	0.0696546	0.0464468
cg12137206	10	113933387	GPAM	NM_020918.2	GI:40254942	121	TRUE	10:113933212-113933817		0.0716343	0.0261418	0.00640998	0.0462342		0.0917653	0.0425104	0.0107048
cg18304674	10	114196547	ZDHHC6	NM_022494.1	GI:11968052	115	TRUE	10:114196467-114197515		0.0726443	0.0251946	0.00414375	0.0411319		0.0416184	0.0423735	0.0598545
cg14665389	10	114700805	TCF7L2	NM_030756.1	GI:13540470	604	TRUE	10:114700415-114701609		0.0870128	0.0301881	0.00415639	0.0411365		0.0719068	0.0361227	0.0138549
cg17017278	10	116687884	TRUB1	NM_139169.3	GI:34303921	58	TRUE	10:116687776-116688561		0.097323	0.0307387	0.00166104	0.033022		0.0513874	0.0630415	0.0731732
cg25229305	10	118946629	KCNK18	NM_181840.1	GI:32469494	361	FALSE			-0.0711094	0.0242861	0.0036032	0.0397065		-0.113311	0.051583	0.0101498
cg24257768	10	120091974	C10orf84	NM_022063.1	GI:11545770	166	TRUE	10:120091284-120092010		0.0798893	0.0273832	0.00372459	0.0401328		0.170643	0.0666862	0.00574037
cg04126427	10	120830666	EIF3S10	NM_003750.1	GI:4503508	375	TRUE	10:120829444-120830795		0.095051	0.0332813	0.00451007	0.0421802		0.0772809	0.0398023	0.0150013
cg27613076	10	121474934	INPP5F	NM_014937.2	GI:38327540	665	TRUE	10:121474688-121476410		0.103828	0.0321427	0.00133733	0.0321447		0.147778	0.0594874	0.00635024
cg21201659	10	121642278	SEC23IP	NM_007190.2	GI:30410711	65	TRUE	10:121641271-121642663		0.107845	0.0382498	0.00504498	0.0430116		0.0676924	0.0477393	0.0335536
cg02312170	10	122600825	BRWD2	NM_018117.10	GI:22547233	140	TRUE	10:122600562-122601159		0.0869108	0.0320024	0.00689407	0.047419		0.108222	0.0449291	0.00720135
cg14924278	10	123738912	TACC2	NM_006997.2	GI:45827751	233	FALSE			-0.0792214	0.0231364	0.000679445	0.0252216		-0.134952	0.053523	0.00602944
cg11453347	10	127502278	BCCIP	NM_016567.2	GI:17402869	173	TRUE	10:127500782-127502741		0.076621	0.025114	0.00243071	0.0357063		0.29648	0.0788284	0.000759592
cg19706602	10	131155425	MGMT	NT_008818.15			TRUE	10:131154808-131155770		0.081261	0.0269084	0.00268779	0.0364603		0.184736	0.0612397	0.0027152
cg10036895	10	131238654	MGMT	NT_008818.15			TRUE	10:131238346-131238929		-0.0838462	0.029867	0.00523576	0.0435569		-0.195144	0.0685457	0.00362555
cg00904483	10	131244863	MGMT	NT_008818.15			TRUE	10:131244704-131245359		-0.161965	0.0405863	7.81582e-05	0.017049		-0.256753	0.0793168	0.00182414
cg10333959	10	131244930	MGMT	NT_008818.15			TRUE	10:131244704-131245359		-0.1097	0.0309167	0.000433005	0.0235186		-0.189536	0.0697906	0.00443627
cg12390946	10	134201187	INPP5A	NM_005539.2	GI:38327536	111	TRUE	10:134200165-134201852		0.100938	0.0266282	0.000172992	0.0189791		0.0851897	0.0527358	0.0255805
cg17770886	10	134971321	ZNF511	NM_145806.2	GI:28274700	1092	TRUE	10:134971124-134971365		0.0837937	0.0272552	0.00225128	0.035111		0.101785	0.0476779	0.0111084
cg13315147	10	135191518	CYP2E1	NM_000773.3	GI:75709190	661	TRUE	10:135191138-135192648		0.640154	0.18664	0.00066554	0.0252216		0.0225607	0.202079	0.142428
cg23660999	11	767775	PDDC1	NM_182612.1	GI:32699044	291	TRUE	11:766772-768253		0.089991	0.0306646	0.00352798	0.0397065		0.110162	0.0493989	0.00980267
cg02973416	11	786069	SLC25A22	NM_024698.4	GI:34222352	152	FALSE			0.0901391	0.0288316	0.00189664	0.0337493		0.0690217	0.0391556	0.0202295
cg13547299	11	1287187	TOLLIP	NM_019009.2	GI:21361618	228	TRUE	11:1286913-1288313		0.0954192	0.0328878	0.00391724	0.040431		0.192474	0.0578675	0.00161886
cg07342901	11	1975300	H19	NR_002196.1	GI:57862814	341	FALSE			-0.0802451	0.0298288	0.00743506	0.0485257		-0.165496	0.0559891	0.00297256
cg11005826	11	2122537	IGF2AS	NT_009237.17			TRUE	11:2121548-2122565		0.0900009	0.0284862	0.00169867	0.0332594		0.0404064	0.047912	0.070976
cg12949760	11	2499438	KCNQ1	NT_009237.17			TRUE	11:2498865-2499473		-0.064473	0.0228354	0.00498539	0.0429155		0.0125605	0.039253	0.120853
cg27491887	11	2511159	KCNQ1	NT_009237.17			TRUE	11:2510592-2511245		-0.110355	0.0356336	0.00209083	0.0346404		-0.0450151	0.0500663	0.0662262
cg18655584	11	2898669	SLC22A18	NT_009237.17			TRUE	11:2898556-2899108		-0.0810205	0.023256	0.000547898	0.024519		-0.178802	0.0551826	0.00182414
cg04720330	11	2906389	PHLDA2	NT_009237.17			TRUE	11:2906274-2908366		0.0998984	0.0315322	0.00164992	0.0330171		-0.0263356	0.0336008	0.075935
cg14415214	11	2906979	PHLDA2	NM_003311.3	GI:57863296	247	TRUE	11:2906274-2908366		0.0893515	0.0318119	0.0052131	0.0434961		0.095064	0.0653005	0.0318098
cg04853958	11	2970120	P1L4	NM_005969.3	GI:56549646	63	TRUE	11:2969213-2970808		0.0851584	0.027764	0.00230488	0.0355017		0.144074	0.0509078	0.00365161
cg13162577	11	6183013	C11orf42	NM_173525.1	GI:27734960	361	FALSE			-0.0735859	0.0231285	0.00157688	0.0327829		-0.138494	0.0520432	0.00477522
cg19070899	11	6213241	C11orf56	NM_032127.1	GI:14149782	790	TRUE	11:6211889-6213807		0.114961	0.0358018	0.00142749	0.0321447		0.119825	0.0461785	0.00537356
cg20420254	11	6367970	SMPD1	NM_000543.3	GI:56117839	261	TRUE	11:6367826-6368621		0.111543	0.0337613	0.00103795	0.0293505		0.0512832	0.0486344	0.0547447
cg25368651	11	6474863	C11orf47	NM_173589.2	GI:42761478	244	TRUE	11:6474278-6474927		-0.0906464	0.0316974	0.00445809	0.0419912		-0.203667	0.0791529	0.00552764
cg23845773	11	6590315	TAF10	NM_006284.2	GI:21166374	294	TRUE	11:6589279-6590488		0.0823198	0.0301794	0.00665422	0.0468951		0.131707	0.0618864	0.0112067
cg17074212	11	6904198	ZNF215	NM_013250.1	GI:7019582	32	TRUE	11:6904004-6904967		0.0963965	0.0323387	0.00304717	0.037585		0.203174	0.0694063	0.00309472
cg14205126	11	8942224	TMEM9B	NM_020644.1	GI:11034854	341	TRUE	11:8941902-8943105		0.0760111	0.0284086	0.00775977	0.0493401		0.140771	0.0651213	0.0106604
cg16120811	11	9551060	WEE1	NM_003390.2	GI:19718775	144	TRUE	11:9550865-9553246		0.0932243	0.0346008	0.00734607	0.0484091		0.132248	0.0443082	0.00283258
cg03961189	11	10729225	SH2BP1	NM_014633.2	GI:41281407	154	TRUE	11:10728510-10730106		0.078293	0.0278971	0.00524904	0.0436131		0.0758487	0.0532563	0.0333175
cg25454890	11	14870196	CYP2R1	NM_024514.4	GI:62952503	131	TRUE	11:14868621-14870725		0.0699988	0.0244165	0.00436102	0.0415293		0.0930079	0.0500635	0.0171652
cg12575751	11	17254560	NUCB2	NM_005013.1	GI:4826869	328	TRUE	11:17254226-17255295		0.0767419	0.0282692	0.00691621	0.047419		0.129262	0.0567642	0.00906225
cg21289015	11	17522624	USH1C	NM_005709.2	GI:71480163	85	TRUE	11:17522276-17523297		0.123311	0.0374772	0.00108805	0.0293505		0.106119	0.0553894	0.0156348
cg02300906	11	22604062	FANCF	NM_022725.2	GI:42716285	99	TRUE	11:22603124-22604113		0.111158	0.032668	0.000733502	0.0258523		0.147202	0.059064	0.00630515
cg14927277	11	28086543	KIF18A	NM_031217.2	GI:21314741	320	TRUE	11:28086116-28086642		0.0612802	0.0213079	0.00423991	0.0413675		0.0708323	0.0376235	0.0164811
cg10583382	11	31487940	IMMP1L	NM_144981.1	GI:21450678	195	TRUE	11:31487537-31488262		0.111486	0.0367792	0.00259136	0.0359715		0.16398	0.0493072	0.00161886
cg19236745	11	33139466	CSTF3	NM_001326.2	GI:75709185	147	TRUE	11:33139237-33139990		0.0965088	0.0296281	0.0012189	0.0309495		0.0255354	0.0546521	0.105897
cg06601473	11	33650727	MGC34830	NM_152314.1	GI:22748688	174	FALSE			-0.102041	0.0316711	0.00137588	0.0321447		-0.270806	0.0698691	0.000580668
cg20656116	11	33714434	CD59	NM_203331.1	GI:42716298	166	TRUE	11:33713209-33714842		0.0792987	0.0256229	0.00210519	0.0346404		0.220842	0.0537364	0.000330257
cg09358725	11	33870664	LMO2	NM_005574.2	GI:6633806	252	FALSE			-0.0641466	0.0187059	0.000667143	0.0252216		-0.12816	0.0386012	0.00161886
cg03445474	11	34029578	GPIAP1	NM_005898.4	GI:61676201	228	TRUE	11:34029266-34031803		0.0907454	0.0265371	0.000690564	0.0253077		0.0704305	0.0615246	0.0487186
cg25948180	11	34893357	PDHX	NM_003477.1	GI:4505698	1384	FALSE			0.0743978	0.0251706	0.00330057	0.0389392		0.0288633	0.037018	0.076223
cg04970352	11	44283975	ALX4	NT_009237.17			TRUE	11:44283505-44284554		0.0768518	0.0247793	0.00205981	0.0345338		0.204447	0.0580019	0.00116217
cg16280313	11	45896119	PEX16	NM_057174.1	GI:17136079	63	TRUE	11:45895794-45896963		0.0883845	0.0296733	0.0030691	0.0377229		0.102504	0.0556983	0.0177044
cg18925548	11	46359111	MDK	NM_001012334.1	GI:59894791	83	TRUE	11:46358460-46360881		0.0915039	0.0262508	0.000544141	0.024519		0.180587	0.0611224	0.00297256
cg14585160	11	46679247	ARHGAP1	NM_004308.2	GI:19923243	551	TRUE	11:46678482-46679329		0.103579	0.0331281	0.00189521	0.0337493		0.126693	0.0441984	0.00348787
cg26365553	11	47247189	MADD	NM_130470.1	GI:18860861	346	FALSE			0.0956734	0.0347423	0.00615469	0.0455437		0.06638	0.0459327	0.032226
cg12836610	11	47620114	MTCH2	NM_014342.2	GI:40254847	526	TRUE	11:47620050-47621040		0.0892237	0.0306146	0.00376029	0.0401328		0.0584367	0.0692237	0.0709352
cg17839278	11	47620951	MTCH2	NM_014342.2	GI:40254847	311	TRUE	11:47620050-47621040		0.0745502	0.026663	0.00541879	0.0437929		0.134267	0.0460042	0.00312436
cg19881895	11	56952116	SLC43A3	NM_017611.2	GI:40788008	487	FALSE			-0.0882907	0.0279174	0.00168104	0.0331101		-0.19125	0.0721729	0.00487806
cg07764959	11	57039224	SLC43A1	NM_003627.4	GI:42476323	511	TRUE	11:57038651-57040203		0.104772	0.0335994	0.00194839	0.0337493		0.157711	0.0524126	0.0027152
cg23491309	11	57092161	UBE2L6	NM_004223.3	GI:38157980	132	TRUE	11:57091465-57092543		0.0985362	0.0343019	0.00428393	0.0414208		0.159434	0.047641	0.00160455
cg17995823	11	57286260	CTNND1	NM_001331.1	GI:10835009	415	FALSE			0.10883	0.0241398	8.55615e-06	0.0165621		-0.00096431	0.038328	0.151408
cg22093158	11	59140344	OSBP	NM_002556.2	GI:34485728	151	TRUE	11:59139026-59140690		0.0882912	0.0328918	0.00756514	0.0488224		0.171887	0.0613872	0.00384316
cg00778920	11	60430946	PRPF19	NM_014502.3	GI:34222313	314	TRUE	11:60429904-60431035		0.101159	0.0376724	0.00754435	0.0488224		0.115656	0.0459501	0.00604241
cg03483654	11	60858650	DAK	NM_015533.2	GI:20149620	76	FALSE			-0.0774651	0.0280119	0.00594338	0.0450258		-0.22131	0.0661812	0.00160823
cg13744070	11	60954458	FLJ20487	NM_017841.1	GI:8923449	285	TRUE	11:60953192-60954568		0.111226	0.0348628	0.00153083	0.0326035		0.147297	0.0600666	0.00673145
cg14572111	11	61105477	SYT7	NM_004200.2	GI:38570145	603	TRUE	11:61104372-61105796		0.0795522	0.0260731	0.00242916	0.0357063		0.12974	0.0571379	0.00915644
cg00887101	11	62177154	KIAA1698	NM_030628.1	GI:44771200	196	TRUE	11:62176945-62178473		0.085753	0.0294577	0.00380016	0.0402151		0.091659	0.0503302	0.0182947
cg24515202	11	62252553	TTC9C	NM_173810.3	GI:34222234	25	TRUE	11:62250481-62252659		0.110894	0.0324026	0.000683621	0.0252216		0.0778673	0.0593086	0.0388719
cg23517677	11	62284848	POLR2G	NM_002696.1	GI:4505946	743	FALSE			-0.0812491	0.0280405	0.003964	0.0404524		-0.226023	0.0509992	0.000167278
cg15725808	11	62295314	TAF6L	NM_006473.2	GI:21269867	137	TRUE	11:62294247-62296026		0.0844196	0.0266903	0.00167901	0.0331101		0.129341	0.0531944	0.00688869
cg19233923	11	63510174	OTUB1	NM_017670.1	GI:8923113	287	TRUE	11:63508778-63511481		0.0896584	0.0276245	0.00126887	0.0314773		0.2908	0.112244	0.00538588
cg24088438	11	63730805	URP2	NM_031471.4	GI:34222247	23	FALSE			0.0849362	0.0258257	0.00109357	0.0293505		0.107598	0.0483595	0.00986636
cg18731789	11	63765659	FKBP2	NM_004470.2	GI:17149841	670	TRUE	11:63764681-63765954		0.094878	0.0340392	0.00556363	0.0440035		0.140337	0.0545771	0.00553726
cg07588779	11	63808329	BAD	NM_004322.2	GI:14670386	411	FALSE			0.0785322	0.0225735	0.000557736	0.024519		0.132846	0.0462868	0.00346429
cg26977045	11	64878420	TIGD3	NM_145719.1	GI:23312393	446	TRUE	11:64877905-64879487		0.0945913	0.0287911	0.00110645	0.0293505		0.206071	0.0687589	0.00277843
cg22417398	11	65049670	SCYL1	NM_020680.2	GI:19923565	511	TRUE	11:65048685-65049671		0.102769	0.0327594	0.00183046	0.0337493		0.00288466	0.036108	0.145627
cg03681481	11	65311994	OVOL1	NM_004561.2	GI:38570157	889	TRUE	11:65310159-65312334		0.100529	0.0318278	0.00170398	0.0332594		0.11419	0.0452118	0.00598769
cg10172318	11	65442579	DRAP1	NM_006442.2	GI:18426972	725	TRUE	11:65442494-65444294		0.0947169	0.0326357	0.00390629	0.0404105		0.0370657	0.0640262	0.094907
cg10839997	11	65872223	B3GNT6	NM_006876.1	GI:5802983	552	TRUE	11:65870483-65872369		0.119958	0.0419684	0.00447799	0.0420157		0.115368	0.0667199	0.0213755
cg24968786	11	66117376	FLJ10786	NM_018219.1	GI:8922668	266	TRUE	11:66116521-66117487		0.106526	0.0348962	0.00241718	0.0357063		0.0708073	0.042358	0.0234734
cg19192120	11	66827093	SSH3	NM_018276.2	GI:24586672	484	TRUE	11:66826951-66828421		0.0882881	0.0243508	0.000324776	0.0216788		0.073578	0.0448775	0.0247057
cg15810744	11	66967876	CORO1B	NM_020441.2	GI:65787330	37	TRUE	11:66967390-66968397		0.0827829	0.0301697	0.00633972	0.0459651		0.106015	0.0386396	0.00431816
cg25060573	11	69166302	CCND1	NT_078088.3			TRUE	11:69164197-69168027		0.0911226	0.0334721	0.00676055	0.0471582		0.140549	0.0459112	0.00248066
cg20728496	11	70841203	DSYN1	NM_018161.4	GI:41393550	662	TRUE	11:70841005-70842753		0.104106	0.0326233	0.00152697	0.0326035		0.180558	0.0832263	0.0105399
cg26750747	11	71577614	FOLR1	NM_000802.2	GI:12056965	636	FALSE			-0.0796018	0.0248274	0.00145113	0.0322779		-0.127196	0.0426233	0.00283258
cg18722841	11	71632630	PHOX2A	NM_005169.2	GI:46249381	222	TRUE	11:71632226-71633530		0.0868392	0.0307789	0.00501589	0.042966		0.0410252	0.040035	0.0568787
cg04388983	11	72607492	P2RY2	NM_002564.2	GI:28872719	500	TRUE	11:72606620-72607619		0.089826	0.0303015	0.00321093	0.0385407		-0.00659315	0.0546207	0.141612
cg20149998	11	73265256	CHCHD8	NM_016565.2	GI:46198303	282	TRUE	11:73265178-73265941		0.0912638	0.032428	0.0051248	0.0432343		0.0753152	0.062608	0.0449978
cg04824341	11	73265563	CHCHD8	NM_016565.2	GI:46198303	25	TRUE	11:73265178-73265941		0.0966538	0.0262159	0.000257817	0.0211518		0.143177	0.0518766	0.00412595
cg05676042	11	73560019	PPME1	NM_016147.1	GI:7706644	3	TRUE	11:73559258-73560445		0.0796531	0.028234	0.00501902	0.042966		0.137035	0.0644217	0.0112116
cg21493666	11	73560126	PPME1	NM_016147.1	GI:7706644	110	TRUE	11:73559258-73560445		0.0668219	0.0240668	0.00574824	0.0446148		0.202258	0.0552143	0.00091374
cg05671350	11	73699996	P4HA3	NM_182904.3	GI:54792078	351	TRUE	11:73699933-73700730		0.155744	0.0414013	0.000193436	0.019804		-0.0277656	0.0815795	0.118693
cg22368307	11	74788108	RPS3	NM_001005.3	GI:70609887	102	TRUE	11:74787971-74788799		0.0736114	0.0261428	0.00510305	0.0432325		0.138944	0.0624367	0.00987336
cg20899321	11	76058253	LRRC32	NM_005512.1	GI:5031706	290	FALSE			-0.0880412	0.0288659	0.00243802	0.0357063		-0.236649	0.0638838	0.000866459
cg17441778	11	76516325	MYO7A	NM_000260.1	GI:4505306	633	TRUE	11:76516045-76516400		0.0817462	0.0303901	0.00744139	0.0485257		0.0957038	0.0474679	0.013359
cg02901159	11	77026459	CLNS1A	NM_001293.1	GI:4502890	36	TRUE	11:77025998-77026768		0.108927	0.0352861	0.00216034	0.0346404		0.109279	0.0480815	0.00915162
cg22821606	11	77209848	PTD015	NM_024684.2	GI:34328078	8	TRUE	11:77208724-77210099		0.114023	0.0330889	0.000628215	0.0252216		0.144957	0.0471503	0.002413
cg23692497	11	77383830	INT4	NM_033547.3	GI:50086623	465	TRUE	11:77383134-77383880		0.0978227	0.030884	0.00165391	0.033022		0.0760829	0.0539978	0.0339975
cg03476370	11	77468885	NDUFC2	NM_004549.3	GI:34147489	306	FALSE			0.121128	0.0300325	6.56982e-05	0.0165621		0.108284	0.0587524	0.0176132
cg18341054	11	77962943	RS2	NM_024678.3	GI:39725682	424	TRUE	11:77962890-77963809		0.123394	0.03535	0.000534602	0.024519		0.176727	0.061553	0.00346167
cg27281008	11	77963390	RS2	NM_024678.3	GI:39725682	23	TRUE	11:77962890-77963809		0.108535	0.0334455	0.00127094	0.0314773		0.0874455	0.0411191	0.0116982
cg21373526	11	82460442	RAB30	NM_014488.3	GI:34147670	90	FALSE			0.0928622	0.0308621	0.0027846	0.0368723		0.0890474	0.0506851	0.020435
cg06516650	11	82460687	RAB30	NM_014488.3	GI:34147670	155	TRUE	11:82460585-82461287		0.0877314	0.0302721	0.00395734	0.0404524		0.0620145	0.053508	0.0476877
cg16417437	11	85036415	TMEM126A	NM_032273.2	GI:34147407	278	TRUE	11:85036393-85036959		0.0923094	0.0320948	0.00423728	0.0413675		0.158673	0.067629	0.00804092
cg24247865	11	89596165	CHORDC1	NM_012124.1	GI:6912303	311	TRUE	11:89595120-89596190		0.0988892	0.0308668	0.00146329	0.0322779		0.0236828	0.0462753	0.10162
cg04209631	11	93114165	C11orf54	NM_014039.2	GI:21361494	276	TRUE	11:93113641-93114838		0.102257	0.0346305	0.00333141	0.0390498		0.0218607	0.0466687	0.105814
cg18113787	11	93157184	CRSP6	NM_004268.3	GI:28558974	88	TRUE	11:93156856-93158089		0.0863828	0.0298919	0.00406056	0.0408765		0.134501	0.0602442	0.00976802
cg01651364	11	95762299	FLJ23518	NM_024725.2	GI:19923843	410	TRUE	11:95762097-95763324		0.106361	0.0370513	0.00431021	0.0414208		0.0987565	0.0422806	0.00818971
cg06378107	11	100368267	AD031	NM_032021.2	GI:23510354	246	FALSE			-0.0786018	0.028033	0.00529045	0.0436131		-0.184698	0.0705737	0.00521526
cg09980522	11	104987012	GRIA4	NM_000829.1	GI:4557630	77	TRUE	11:104986144-104987083		0.0739396	0.0270835	0.00660726	0.0468097		0.0311798	0.0704663	0.108315
cg17648241	11	106941491	ALKBH8	NM_138775.1	GI:20270314	146	TRUE	11:106941086-106941849		0.102453	0.037879	0.00712289	0.0478532		0.136912	0.0551056	0.00635024
cg04581377	11	107235699	SLC35F2	NM_017515.3	GI:34222328	835	TRUE	11:107235170-107235899		0.0951211	0.0320845	0.00320794	0.0385407		0.134994	0.0642574	0.0117056
cg05090725	11	107304497	RAB39	NM_017516.1	GI:39930370	10	TRUE	11:107303999-107305260		0.0931969	0.0343143	0.00688969	0.047419		0.161316	0.0579337	0.00394571
cg01800843	11	107597917	ATM	NM_000051.3	GI:71902539	852	TRUE	11:107597886-107599428		0.0865212	0.0262766	0.00107895	0.0293505		0.207992	0.0695368	0.00281756
cg24936630	11	108040709	DDX10	NM_004398.2	GI:13514830	317	TRUE	11:108040673-108041558		0.0989458	0.0288597	0.000668816	0.0252216		0.0352326	0.0673293	0.100554
cg23352579	11	109671963	RDX	NM_002906.3	GI:62244047	684	TRUE	11:109671590-109673132		0.0804923	0.026095	0.00217739	0.0347014		0.154866	0.0502661	0.0024007
cg10283277	11	110977840	SNF1LK2	NM_015191.1	GI:38569459	540	TRUE	11:110977797-110979260		0.0867104	0.0315061	0.00618481	0.0455437		0.140565	0.0665406	0.0115101
cg11909865	11	111449941	LOC120379	NM_138789.2	GI:37059737	801	FALSE			0.111657	0.0365614	0.00240675	0.0357063		0.114071	0.0475368	0.00731744
cg14839898	11	111461572	SDHD	NM_003002.1	GI:4506864	1260	FALSE			-0.0703895	0.0244853	0.00425542	0.0413897		-0.177789	0.0569405	0.00221971
cg17639290	11	111462376	TIMM8B	NM_012459.1	GI:6912711	293	TRUE	11:111462091-111462973		0.112067	0.0322308	0.000561633	0.024519		0.0785094	0.069553	0.049786
cg25303383	11	111551613	BCDO2	NM_031938.2	GI:41350209	45	FALSE			0.0588046	0.0215089	0.00653086	0.046569		0.0427301	0.0426315	0.0583357
cg12177743	11	112690289	TTC12	NM_017868.2	GI:31542708	250	TRUE	11:112690135-112691276		0.111764	0.0333239	0.000871624	0.0279414		0.129458	0.0398551	0.00182414
cg04628008	11	113436210	ZBTB16	NM_006006.4	GI:66932930	569	TRUE	11:113434683-113437535		0.0868517	0.0290656	0.00297692	0.0373048		0.14813	0.046778	0.00212592
cg15541315	11	113815142	REXO2	NM_015523.1	GI:7661645	245	TRUE	11:113815125-113815927		0.131774	0.0374515	0.000482919	0.024519		0.0972222	0.0486383	0.0137396
cg02788102	11	114880179	IGSF4	NM_014333.2	GI:22095346	146	TRUE	11:114880058-114881146		0.070769	0.0228955	0.00213229	0.0346404		0.0997509	0.045015	0.00994295
cg03856801	11	116214348	APOA1	NM_000039.1	GI:4557320	800	FALSE			-0.0917462	0.0322344	0.00464796	0.04228		-0.116181	0.044084	0.00509133
cg13828839	11	117252376	FXYD6	NM_022003.1	GI:11612654	201	TRUE	11:117251939-117253110		0.104527	0.0357332	0.00363505	0.0397065		0.0966397	0.0485494	0.0138549
cg08956138	11	117680594	CD3E	NM_000733.2	GI:50726997	68	FALSE			0.0879042	0.0328798	0.00780848	0.049524		0.0803575	0.0682203	0.0464468
cg23740844	11	117777314	ATP5L	NM_006476.4	GI:51479155	0	TRUE	11:117776705-117778018		0.0754039	0.0271941	0.00581291	0.0448331		0.0921042	0.0491519	0.0167059
cg16332060	11	117942017	FLJ21827	NM_020153.2	GI:21361819	57	TRUE	11:117941709-117942682		0.111037	0.0338492	0.00112607	0.0296501		0.114872	0.0687977	0.0235106
cg26872475	11	118544640	NOD9	NM_024618.2	GI:25777607	10	TRUE	11:118544577-118545272		0.073525	0.0253396	0.0039144	0.040431		0.188398	0.0505415	0.000802934
cg09799714	11	118561920	PDZD3	NM_024791.2	GI:21630284	515	FALSE			-0.0933849	0.0339666	0.00623798	0.0457054		-0.171387	0.0538807	0.00204849
cg03694261	11	122259187	FLJ23554	NM_024806.2	GI:40217798	504	TRUE	11:122258441-122259357		0.0832379	0.025091	0.000990128	0.0287525		0.152034	0.0503322	0.00266641
cg09109996	11	123491304	LOH11CR2A	NM_198315.2	GI:47498549	17	TRUE	11:123491228-123491459		0.0814103	0.0300251	0.00698356	0.0477029		0.0943722	0.063957	0.0311009
cg03332970	11	124137762	ESAM	NM_138961.1	GI:20452463	375	TRUE	11:124137119-124138590		0.0860355	0.0312627	0.00618767	0.0455437		0.0890071	0.0481254	0.0174247
cg10148841	11	124272665	ROBO4	NM_019055.4	GI:17511434	285	FALSE			-0.0589098	0.0186767	0.00172891	0.0332594		-0.0741102	0.0239165	0.0023199
cg10261191	11	124869954	MGC39545	NM_203452.1	GI:44888826	366	TRUE	11:124869760-124871878		0.0859411	0.0277689	0.00210502	0.0346404		0.0967733	0.0493115	0.0144992
cg05739825	11	124945092	EI24	NM_004879.3	GI:55956765	584	TRUE	11:124944152-124945123		0.0716154	0.0235142	0.00247299	0.0357063		0.111824	0.0503768	0.00992916
cg00554702	11	125001855	CHEK1	NM_001274.2	GI:20127419	308	FALSE			0.0775346	0.0265363	0.00367376	0.0398836		0.0947066	0.0531869	0.0195797
cg09544918	11	125438397	CDON	NM_016952.3	GI:71067337	0	TRUE	11:125437184-125438749		0.0835716	0.0288402	0.00396171	0.0404524		0.137619	0.0563318	0.00680404
cg20278498	11	125586858	RPUSD4	NM_032795.1	GI:14249469	107	TRUE	11:125585919-125587408		0.0853158	0.0233676	0.00029524	0.0216788		0.159639	0.0566242	0.00371123
cg07374928	11	125604496	FLJ21103	NM_024556.1	GI:13375720	166	FALSE			-0.0829772	0.0288874	0.00428628	0.0414208		-0.153612	0.0659637	0.00832007
cg08203715	11	125731364	ST3GAL4	NM_006278.1	GI:5454057	58	TRUE	11:125730423-125731406		0.0881607	0.0315471	0.00544252	0.0438192		-0.0270325	0.0390483	0.0843918
cg13058581	11	129378095	PRDM10	NM_020228.2	GI:41349457	155	TRUE	11:129376577-129378781		0.107886	0.0290926	0.000237515	0.0209437		0.103514	0.0551372	0.016663
cg26723847	11	133600862	hCAP-D3	NM_015261.2	GI:76880473	1226	FALSE			0.102364	0.0293479	0.000539789	0.024519		0.0814891	0.041666	0.0146668
cg23927367	11	133628012	ACAD8	NM_014384.1	GI:7656848	605	TRUE	11:133627871-133629319		0.111324	0.0380511	0.00362998	0.0397065		0.14208	0.0594925	0.00743027
cg11012046	11	133707546	LOC89944	NM_138342.2	GI:31543092	530	TRUE	11:133706563-133707746		0.0747247	0.0270895	0.00606972	0.0453467		0.0858342	0.0650714	0.0384749
cg19471399	12	384513	CCDC77	NM_032358.2	GI:34222123	426	FALSE			-0.0852402	0.030456	0.00537328	0.0436674		-0.0599771	0.0656487	0.0651562
cg07594933	12	385616	CCDC77	NM_032358.2	GI:34222123	677	FALSE			-0.0810562	0.02604	0.00198431	0.0339971		-0.159474	0.0428676	0.00081646
cg22837289	12	2792006	MDS028	NM_018463.2	GI:21361804	118	TRUE	12:2791939-2792756		0.0978679	0.0343691	0.0046289	0.04228		0.112816	0.0415613	0.00444085
cg08761447	12	3852401	PARP11	NM_020367.3	GI:66348099	462	TRUE	12:3852132-3853123		0.0947575	0.0333935	0.00477277	0.042547		0.264334	0.0762078	0.00129953
cg18124330	12	4301035	C12orf5	NM_020375.1	GI:9966848	403	TRUE	12:4300007-4301184		0.0795851	0.0272861	0.00373359	0.0401328		0.0792023	0.054793	0.032226
cg26162582	12	4788652	KC6	NM_002235.2	GI:25952089	49	TRUE	12:4788356-4789953		-0.182248	0.0638717	0.00454708	0.0421802		-0.0516462	0.0883645	0.0944308
cg22593785	12	7153246	C1RL	NM_016546.1	GI:7706082	177	TRUE	12:7153129-7153424		0.0732211	0.0267707	0.0065083	0.0464864		0.119577	0.0502254	0.00752652
cg22956254	12	7739914	GDF3	NM_020634.1	GI:10190669	287	FALSE			0.0892841	0.0298757	0.00297318	0.0373048		0.0194899	0.061426	0.121119
cg06872381	12	7755343	DPPA3	NM_199286.2	GI:52426759	13	TRUE	12:7755307-7755517		-0.0640121	0.0204227	0.00184703	0.0337493		-0.250588	0.0477291	3.85398e-05
cg03490200	12	8866463	A2ML1	NM_144670.2	GI:74271844	21	FALSE			-0.0773814	0.0290156	0.00796104	0.0499623		-0.14632	0.042517	0.00143126
cg09059548	12	8957932	PHC1	NM_004426.2	GI:62953126	651	TRUE	12:8957887-8958884		0.103585	0.0287341	0.00035092	0.0224597		0.146264	0.0645611	0.00934523
cg01714932	12	9252121	PZP	NM_002864.1	GI:4506354	112	FALSE			-0.0805688	0.0268411	0.00285023	0.0370341		-0.177153	0.0687014	0.00553755
cg03014680	12	10013789	CLEC12A	NM_138337.3	GI:42490739	1492	FALSE			-0.0838544	0.0305508	0.00632379	0.0459651		-0.0907696	0.0483638	0.0167059
cg09819033	12	12655898	CREBL2	NM_001310.2	GI:21536277	200	TRUE	12:12655663-12656627		0.0892657	0.03254	0.00635201	0.0460018		0.10597	0.0400293	0.00488697
cg19402885	12	15366503	PTPRO	NM_002848.2	GI:13677212	251	TRUE	12:15366460-15367398		0.0833357	0.026125	0.0015335	0.0326035		0.0142982	0.0417673	0.118568
cg24012034	12	22669752	ETNK1	NM_018638.3	GI:21071078	476	TRUE	12:22668875-22669798		0.101773	0.0363515	0.00535868	0.043662		0.1473	0.0453722	0.00182414
cg18394848	12	25294369	KRAS	NM_004985.3	GI:34485723	752	TRUE	12:25294308-25295937		0.0881049	0.0283784	0.00203821	0.0344953		0.119728	0.0553636	0.010648
cg17197538	12	25295620	KRAS	NT_009714.16			TRUE	12:25294308-25295937		0.0859781	0.0302383	0.0046892	0.0423532		0.166613	0.0547261	0.00253545
cg22946876	12	26002480	RASSF8	NM_007211.2	GI:23503242	749	TRUE	12:26002295-26004030		0.101117	0.0285045	0.000434378	0.0235186		0.142218	0.0559344	0.00583446
cg19243777	12	26170034	BHLHB3	NM_030762.1	GI:13540520	921	TRUE	12:26168959-26171095		0.104009	0.0323448	0.00140541	0.0321447		0.11245	0.0510816	0.0100883
cg02569086	12	26876939	ITPR2	NM_002223.1	GI:4504792	459	TRUE	12:26876264-26878375		0.0690791	0.0252083	0.00640793	0.0462342		0.0668511	0.0466716	0.0328696
cg05289701	12	26982072	C12orf11	NM_018164.1	GI:11024685	114	TRUE	12:26981990-26983296		0.068981	0.0255668	0.00726445	0.0480726		0.10291	0.0451709	0.00906225
cg20673611	12	27058210	TM7SF3	NM_016551.1	GI:7706574	195	TRUE	12:27058025-27058919		0.102022	0.0310738	0.00111504	0.029484		0.0142172	0.0346803	0.111732
cg25070480	12	41006337	PPHLN1	NM_201438.1	GI:41872338	123	TRUE	12:41005758-41006582		0.0925561	0.0318821	0.0038963	0.0403739		0.0879666	0.0701233	0.0419109
cg18216249	12	46387072	FLJ21908	NM_024604.1	GI:13375808	1031	FALSE			0.0737729	0.0271959	0.00695796	0.0476195		0.0698	0.0564851	0.0428914
cg10200408	12	46837623	ASB8	NM_024095.3	GI:45333920	21	TRUE	12:46836953-46837870		0.136072	0.0346938	0.000103013	0.0177456		0.116607	0.0439845	0.00487327
cg22385764	12	46837861	ASB8	NM_024095.3	GI:45333920	217	TRUE	12:46836953-46837870		0.100572	0.0310498	0.00129761	0.0316919		0.122223	0.0617433	0.014127
cg13003163	12	47152748	ANP32D	NM_012404.2	GI:21071027	33	TRUE	12:47152601-47152805		-0.0913281	0.029648	0.00220742	0.0348152		-0.305614	0.0557617	2.34803e-05
cg01082679	12	47397066	CCNT1	NM_001240.2	GI:17978465	18	TRUE	12:47396161-47397563		0.0988258	0.0283638	0.000547174	0.024519		0.0959359	0.0586282	0.0247439
cg11422541	12	47468853	ADCY6	NM_015270.2	GI:10947059	234	TRUE	12:47468555-47469849		0.0884575	0.0312437	0.00486731	0.0425734		0.223765	0.0468493	8.19794e-05
cg24928378	12	47545682	RND1	NM_014470.2	GI:21314660	238	TRUE	12:47545566-47546012		0.0906615	0.0307707	0.00340018	0.0394404		0.0343386	0.0490288	0.0836752
cg10346242	12	47637892	ARF3	NM_001659.1	GI:4502202	315	FALSE			0.0973252	0.0293667	0.00100158	0.0289303		0.0674117	0.0615209	0.0518565
cg05919661	12	47790575	LMBR1L	NM_018113.1	GI:8922462	156	TRUE	12:47790067-47791105		0.0818083	0.0276332	0.00325103	0.0387359		0.0658682	0.0515339	0.0405919
cg27188703	12	48583848	FAIM2	NM_012306.2	GI:34101289	139	TRUE	12:48583772-48584401		0.0947287	0.0279614	0.0007731	0.0265086		0.0773175	0.0465763	0.0238716
cg19220825	12	48640218	AQP5	NM_001651.1	GI:4502182	1328	FALSE			0.0804979	0.0246574	0.00118862	0.0304415		0.087726	0.0465167	0.0164018
cg18591973	12	48765018	SMARCD1	NM_139071.1	GI:21264347	261	TRUE	12:48764959-48765781		0.0928556	0.0342634	0.00701157	0.0477226		0.18104	0.0544355	0.00161886
cg16619240	12	48963495	LIMA1	NM_016357.3	GI:54792736	44	TRUE	12:48963289-48963927		0.0914475	0.0335242	0.00665182	0.0468951		0.138357	0.0426918	0.00182414
cg10590292	12	50003941	BIN2	NM_016293.2	GI:49472834	264	TRUE	12:50003835-50005015		0.106769	0.031236	0.00069405	0.0253077		0.103946	0.0379099	0.00426966
cg16405957	12	51332060	KRT2A	NM_000423.2	GI:47132619	166	FALSE			-0.107484	0.0336388	0.00150605	0.0324751		-0.211363	0.0447348	8.26153e-05
cg10227191	12	51629013	KRT18	NM_000224.2	GI:40354193	91	TRUE	12:51628489-51629517		0.094301	0.0343023	0.00624183	0.0457067		0.0682145	0.04364	0.0272298
cg27467734	12	51932429	MFSD5	NM_032889.2	GI:31543149	282	TRUE	12:51931828-51932653		0.109424	0.0341901	0.00147967	0.0324514		0.212825	0.0530296	0.000450687
cg05368089	12	51975641	PFDN5	NM_002624.2	GI:22202632	57	TRUE	12:51975160-51975957		0.104822	0.0278526	0.000192204	0.019804		0.0759499	0.0507528	0.0301184
cg00495415	12	52060062	SP1	NM_138473.2	GI:38372900	184	TRUE	12:52059897-52061295		0.0831759	0.0294021	0.00490167	0.0425734		0.15355	0.0526503	0.00312876
cg21969640	12	53043844	GPR84	NM_020370.1	GI:9966838	681	FALSE			-0.0723119	0.0266372	0.00691598	0.047419		-0.149532	0.0445487	0.00157655
cg13565157	12	53229276	PDE1B	NM_000924.2	GI:24431942	395	TRUE	12:53229192-53229864		0.0824976	0.0256409	0.00139695	0.0321447		0.0820224	0.0602212	0.0363228
cg12683929	12	54395860	BLOC1S1	NM_001487.1	GI:4503954	228	FALSE			0.0704108	0.0256759	0.0063704	0.0460817		0.026634	0.0599203	0.108134
cg14657159	12	54497403	CIP29	NM_033082.1	GI:32129198	370	FALSE			0.110122	0.0332738	0.00101763	0.0291917		0.179646	0.0675667	0.0047949
cg06497795	12	54798181	ZC3H10	NM_032786.1	GI:14249451	116	TRUE	12:54797899-54798862		0.113306	0.0366275	0.00211465	0.0346404		0.0986672	0.0418716	0.00785836
cg05347567	12	54798675	ZC3H10	NM_032786.1	GI:14249451	378	TRUE	12:54797899-54798862		0.0854644	0.0313172	0.00662824	0.0468097		0.141954	0.0592472	0.0073589
cg22591065	12	54904481	OBFC2B	NM_024068.2	GI:34147355	293	TRUE	12:54903894-54904729		0.0755914	0.0230414	0.00112476	0.0296501		0.130199	0.0448915	0.00322908
cg15035273	12	55013778	USP52	NM_014871.2	GI:41281526	239	TRUE	12:55013641-55014351		0.0798329	0.0256342	0.00197416	0.0339162		0.11134	0.0504614	0.0100511
cg22580905	12	55129554	TIMELESS	NM_003920.2	GI:52851463	121	TRUE	12:55128066-55129661		0.0992134	0.0344081	0.00414243	0.0411319		0.0706459	0.044813	0.026793
cg09215553	12	55909688	SHMT2	NM_005412.4	GI:52851445	131	TRUE	12:55909529-55910298		0.100534	0.0278661	0.000347264	0.0224597		0.125724	0.0601608	0.0118707
cg23588553	12	55909966	SHMT2	NM_005412.4	GI:52851445	147	TRUE	12:55909529-55910298		0.0834369	0.0277733	0.00282721	0.0370263		0.0321674	0.0582655	0.0977099
cg21878918	12	55921029	LOC56901	NM_020142.3	GI:34147589	217	TRUE	12:55919924-55921030		0.0835198	0.0307385	0.00686657	0.047419		0.040225	0.0610665	0.0872016
cg25189085	12	55930925	STAC3	NM_145064.1	GI:21450837	311	FALSE			-0.0855896	0.0259256	0.00104709	0.0293505		-0.212698	0.0669314	0.00205468
cg04270799	12	56230326	KIF5A	NM_004984.2	GI:45446748	212	TRUE	12:56229825-56230535		0.116826	0.0321019	0.000308657	0.0216788		-0.0078612	0.0392465	0.13314
cg05876918	12	56271501	PIP5K2C	NM_024779.3	GI:37059743	177	TRUE	12:56270885-56271638		0.0807528	0.0276661	0.00370845	0.0401227		0.172372	0.0446349	0.000585395
cg21137706	12	62459571	TMEM5	NM_014254.1	GI:7657177	333	TRUE	12:62459521-62460599		0.078496	0.0254173	0.00215107	0.0346404		0.115321	0.0579503	0.0138549
cg19191401	12	62524805	SRGAP1	NM_020762.1	GI:44917603	3	TRUE	12:62523441-62525060		0.0755515	0.0274627	0.0062056	0.0455648		0.145863	0.0473006	0.00238706
cg04466273	12	63131823	TBK1	NM_013254.2	GI:19743810	381	TRUE	12:63131672-63132772		0.0841318	0.0266857	0.00173751	0.0332594		0.118628	0.0541166	0.0102203
cg07915282	12	63289387	RASSF3	NM_178169.2	GI:31342347	1173	TRUE	12:63289116-63289412		0.096021	0.0342223	0.00526007	0.0436131		0.0168243	0.069616	0.128709
cg09412715	12	64982803	HELB	NM_033647.2	GI:32455235	180	TRUE	12:64982215-64982967		0.0763507	0.0277453	0.00619108	0.0455437		0.0956731	0.0602429	0.0263935
cg08338368	12	66907193	IL26	NM_018402.1	GI:8923755	1355	FALSE			-0.085109	0.0318628	0.00786326	0.0496662		-0.181343	0.0707825	0.00564628
cg23926526	12	67012877	MDM1	NM_017440.2	GI:34222109	498	TRUE	12:67012012-67012884		0.118172	0.0353638	0.000909903	0.0280303		0.0418443	0.040795	0.0568787
cg10396470	12	67367160	NUP107	NM_020401.2	GI:56788371	162	TRUE	12:67366710-67367556		0.120248	0.0332763	0.000339743	0.0221373		0.0887715	0.0585188	0.0292235
cg08810582	12	67425917	SLC35E3	NM_018656.2	GI:56699410	286	TRUE	12:67425898-67426612		0.0942711	0.0265382	0.000426635	0.0235186		0.0358797	0.0471626	0.0779189
cg23920917	12	67919319	CPSF6	NM_007007.1	GI:5901927	348	TRUE	12:67919300-67920593		0.0982632	0.0363809	0.00720287	0.0479704		0.0430723	0.0639104	0.0857786
cg23694248	12	69600582	PTPRR	NM_002849.2	GI:19743915	271	TRUE	12:69600579-69600967		0.133115	0.032677	5.56409e-05	0.0165621		-0.0235284	0.0481813	0.103752
cg20291222	12	74070808	CAPS2	NM_032606.2	GI:24475723	161	FALSE			0.12537	0.0427549	0.00355466	0.0397065		0.066781	0.0722331	0.0642416
cg02947222	12	74711781	PHLDA1	NM_007350.2	GI:52486109	3	TRUE	12:74710025-74712942		0.109341	0.0313932	0.000549686	0.024519		0.129445	0.058945	0.0101968
cg10027114	12	75266228	C12orf58	NM_024685.2	GI:31377692	110	TRUE	12:75265868-75266553		0.119373	0.0289322	4.47896e-05	0.0165621		0.0512756	0.0565259	0.0655798
cg24979630	12	78853430	PPP1R12A	NM_002480.1	GI:4505316	588	TRUE	12:78852128-78853561		0.109302	0.038034	0.00426822	0.0414142		0.124844	0.0545436	0.00894762
cg05647859	12	79855849	LIN7A	NM_004664.2	GI:49574521	24	TRUE	12:79854346-79856034		0.103933	0.0320745	0.00129192	0.0316206		0.0329686	0.0435326	0.0782322
cg00354572	12	79995550	FLJ21963	NM_024560.2	GI:38505216	390	TRUE	12:79995525-79996362		0.0890258	0.0318267	0.00539933	0.043737		0.0404815	0.0473373	0.0702056
cg14116122	12	84198015	CART1	NM_006982.1	GI:5901917	1	TRUE	12:84196244-84198853		0.0799359	0.0287009	0.00560043	0.0440218		-0.00321438	0.0525893	0.147504
cg04916911	12	84792285	NTS	NM_006183.3	GI:31563516	79	FALSE			0.100583	0.0324812	0.0020928	0.0346404		0.042313	0.0691445	0.0919574
cg16606638	12	88442352	GALNT4	NM_003774.3	GI:34452724	314	TRUE	12:88442220-88442577		0.0916765	0.0314153	0.00371576	0.0401328		-0.0790427	0.0419192	0.0164018
cg18116253	12	92360422	UBE2N	NM_003348.3	GI:37577134	265	TRUE	12:92358932-92360492		0.0798936	0.0262767	0.00251472	0.0358226		0.177105	0.0483162	0.00091374
cg20425293	12	92385278	MRPL42	NM_014050.2	GI:26667166	123	TRUE	12:92385192-92385756		0.108626	0.0364589	0.00306106	0.0377141		0.093902	0.0442643	0.0113225
cg12275348	12	92490176	SOCS2	NT_019546.15			TRUE	12:92487620-92490276		0.0857563	0.0316553	0.00703224	0.0477226		0.127783	0.0427834	0.00283258
cg11738543	12	92491356	SOCS2	NT_019546.15			TRUE	12:92490435-92491891		-0.160305	0.0413373	0.000122788	0.0180112		-0.0920274	0.0471925	0.0147793
cg02639007	12	93377476	CCDC41	NM_016122.1	GI:7705838	136	TRUE	12:93377357-93378515		0.0961758	0.030716	0.00186704	0.0337493		0.182006	0.0630785	0.00335565
cg01065920	12	93921456	NDUFA12	NM_018838.3	GI:40548409	186	TRUE	12:93921365-93922160		0.0913512	0.034194	0.007853	0.0496567		0.0867412	0.0550297	0.026793
cg26911787	12	95111865	ELK3	NM_005230.2	GI:44955920	473	TRUE	12:95111626-95113442		0.0858205	0.0308135	0.0056	0.0440218		0.0234386	0.0560542	0.110987
cg17263089	12	97510312	SLC25A3	NM_002635.2	GI:47132592	1222	TRUE	12:97509829-97510690		-0.0826415	0.0295094	0.00534524	0.0436131		-0.202218	0.0596327	0.00149704
cg19196182	12	97562177	APAF1	NT_019546.15			TRUE	12:97561659-97563710		0.0880199	0.0308837	0.00459351	0.0422437		0.0846138	0.0621891	0.0363639
cg02741744	12	99118865	ACTR6	NM_022496.2	GI:31541858	160	TRUE	12:99118513-99119049		0.0858099	0.0318876	0.00741709	0.0485044		0.149583	0.0589103	0.00586279
cg12213457	12	100615111	CHPT1	NM_020244.2	GI:50726995	437	TRUE	12:100614987-100616591		0.102356	0.0347711	0.00342879	0.0394404		0.152113	0.0498005	0.0025104
cg12924262	12	100615185	CHPT1	NM_020244.2	GI:50726995	363	TRUE	12:100614987-100616591		0.104025	0.035191	0.00329785	0.0389392		0.129159	0.0592623	0.0103883
cg00136105	12	100749042	GNPTAB	NM_024312.3	GI:38202210	279	TRUE	12:100748121-100749124		0.111907	0.0334894	0.000910085	0.0280303		0.105602	0.044381	0.0075359
cg21988041	12	102968190	GLT8D2	NM_031302.2	GI:21314737	145	TRUE	12:102967702-102968295		0.0974275	0.0332944	0.00362306	0.0397065		0.132959	0.0510068	0.00529536
cg23555120	12	105057993	NUAK1	NM_014840.2	GI:48374438	52	TRUE	12:105056077-105058153		0.122585	0.0254868	2.13173e-06	0.00888724		-0.0801031	0.0308323	0.00536894
cg24646513	12	105904629	MTERFD3	NM_001033050.1	GI:74271827	430	TRUE	12:105904592-105905368		0.0832519	0.027301	0.00244276	0.0357063		0.165273	0.0754173	0.0102252
cg17677842	12	106678500	PRDM4	NM_012406.3	GI:41349473	544	TRUE	12:106678340-106679686		0.0979873	0.0318518	0.00223706	0.0350176		0.189278	0.0629019	0.0027152
cg16054422	12	107478569	SART3	NM_014706.2	GI:21327689	498	TRUE	12:107478453-107479517		0.100748	0.0304703	0.00102878	0.0293505		0.0750301	0.0607449	0.0429047
cg16708012	12	107516243	TMEM119	NM_181724.1	GI:32171198	330	FALSE			0.0925404	0.0251628	0.000266957	0.021533		-0.0684743	0.0395018	0.0211984
cg27144395	12	108231689	FOXN4	NM_213596.1	GI:47106056	281	TRUE	12:108231033-108232883		0.0922239	0.0288767	0.00151378	0.0324751		0.110591	0.0492122	0.00958901
cg02862835	12	108495625	MMAB	NM_052845.2	GI:41053624	60	TRUE	12:108495241-108496322		0.0738588	0.0218156	0.000779265	0.0265213		0.112718	0.044878	0.00608836
cg06236061	12	108801701	GLTP	NM_016433.3	GI:53832029	975	FALSE			0.109555	0.0263788	3.99742e-05	0.0165621		0.0996944	0.0372355	0.00464618
cg09778734	12	108989772	FLJ40142	NM_207435.1	GI:46409493	111	FALSE			-0.0683893	0.0232083	0.00339584	0.0394404		-0.186485	0.0621958	0.00277843
cg19020694	12	109390438	C12orf24	NM_013300.1	GI:9558740	210	TRUE	12:109390152-109392093		0.0857438	0.0300812	0.00458828	0.0422267		0.124561	0.0573141	0.010489
cg03799530	12	110327598	LNK	NM_005475.1	GI:4885454	537	TRUE	12:110327237-110328810		0.0954725	0.0262413	0.000309789	0.0216788		0.141694	0.0580385	0.00680404
cg10294200	12	111031288	C12orf30	NM_024953.2	GI:38679913	308	TRUE	12:111030355-111032307		0.103834	0.0301393	0.000630109	0.0252216		0.161055	0.0619394	0.00534632
cg00297584	12	115455414	FLJ42957	NM_207436.1	GI:46409495	196	TRUE	12:115455322-115455717		0.0832105	0.0310866	0.00773495	0.0493077		0.00884469	0.0346783	0.127613
cg18222235	12	115833029	FBXW8	NM_012174.1	GI:30795120	115	TRUE	12:115832878-115833735		0.0925698	0.029677	0.00194215	0.0337493		0.14253	0.0484753	0.00303712
cg18627459	12	116938963	RFC5	NM_181578.1	GI:31795539	70	TRUE	12:116938640-116939501		0.112619	0.0321793	0.000517152	0.024519		0.133914	0.048675	0.00418958
cg11756837	12	118589755	PRKAB1	NM_006253.4	GI:38016923	389	TRUE	12:118589743-118590779		0.104216	0.0284157	0.000277377	0.0216564		0.082119	0.0557576	0.031176
cg05432118	12	118590207	PRKAB1	NM_006253.4	GI:38016923	63	TRUE	12:118589743-118590779		0.0764264	0.0254913	0.00288299	0.0372304		0.134222	0.0604516	0.010032
cg11263296	12	118912696	CCDC64	NM_207311.1	GI:46409267	665	TRUE	12:118910805-118912777		0.102708	0.0371246	0.00592301	0.0450258		0.100111	0.0465515	0.0108264
cg21068152	12	119224836	SIRT4	NM_012240.1	GI:6912661	290	TRUE	12:119224640-119224840		0.0829546	0.0302299	0.0063357	0.0459651		0.105161	0.0544023	0.0151438
cg04422896	12	119938652	C12orf43	NM_022895.1	GI:12597630	31	TRUE	12:119938389-119938893		0.12129	0.0403501	0.00281158	0.0369765		0.0993389	0.0442319	0.00957629
cg11608114	12	120725522	LOC338799	XR_000910.1	GI:89035761	667	TRUE	12:120725136-120728248		0.0739977	0.0253957	0.0037677	0.0401328		0.0918813	0.0624062	0.0311837
cg08775774	12	121824850	CCDC62	NM_032573.3	GI:41393543	176	TRUE	12:121824582-121825723		0.10067	0.025036	6.90673e-05	0.0165621		0.0352827	0.0352197	0.0584407
cg05303448	12	124115488	AACS	NM_023928.2	GI:31982926	472	TRUE	12:124115473-124116394		0.0870831	0.0222315	0.000105084	0.0177456		0.133871	0.0704436	0.0160481
cg17904068	12	131930874	CHFR	NT_024477.13			TRUE	12:131930864-131931625		-0.0974913	0.030877	0.00171035	0.0332594		-0.232868	0.0785161	0.00290537
cg20535781	12	131975086	CHFR	NT_024477.13			TRUE	12:131973620-131975130		-0.126891	0.0405197	0.00186414	0.0337493		-0.0656532	0.0534132	0.0432019
cg20880234	13	19429619	ZNF198	NM_003453.2	GI:37574604	1191	TRUE	13:19429473-19431886		0.0768158	0.0269154	0.00453821	0.0421802		0.0588446	0.052843	0.050771
cg02147791	13	20612429	SAP18	NM_005870.3	GI:23510407	256	TRUE	13:20612207-20613276		0.0891903	0.0281917	0.00167463	0.033088		0.076624	0.0614201	0.0422136
cg00274399	13	21143420	FGF9	NM_002010.1	GI:4503706	455	TRUE	13:21140893-21143530		0.0757855	0.0274534	0.00603201	0.0453467		0.070954	0.0397406	0.0194105
cg25206802	13	22840179	SACS	NM_014363.3	GI:38230497	447	FALSE			-0.0986817	0.0323688	0.00244861	0.0357063		-0.242451	0.0797232	0.00255259
cg17850880	13	25693990	RNF6	NM_005977.2	GI:34305291	518	TRUE	13:25693582-25695045		0.0718841	0.025428	0.00493105	0.0427099		0.116655	0.0449496	0.00537356
cg17048363	13	25726880	CDK8	NM_001260.1	GI:4502744	124	TRUE	13:25725846-25727225		0.0951527	0.0277793	0.000676528	0.0252216		0.150148	0.0566826	0.00488252
cg09185773	13	26030773	WASF3	NM_006646.4	GI:62865897	933	TRUE	13:26029466-26030844		0.0812648	0.0286276	0.00475678	0.0424953		0.102053	0.0535271	0.0158695
cg10501128	13	27967100	FLT1	NM_002019.2	GI:32306519	132	TRUE	13:27965729-27968100		0.0900077	0.0314036	0.00437044	0.0415293		0.0674762	0.0391776	0.0215796
cg04198824	13	30089332	USPL1	NM_005800.3	GI:34222300	588	TRUE	13:30089147-30090811		0.109656	0.0367209	0.00299532	0.0373048		0.126287	0.0404809	0.00223139
cg08529529	13	30207799	ALOX5AP	NM_001629.2	GI:15718674	130	FALSE			0.133378	0.0317638	3.29454e-05	0.0165621		0.0222361	0.0573987	0.113906
cg03667047	13	32487962	KL	NM_004795.2	GI:24497613	609	TRUE	13:32487803-32489516		0.0956151	0.0326509	0.00359845	0.0397065		0.0446462	0.0362893	0.0432019
cg12532500	13	32757636	STARD13	NM_052851.1	GI:16445030	256	FALSE			0.112079	0.0346536	0.00131903	0.0319714		0.0697439	0.0473391	0.0311687
cg24254120	13	33290869	RFC3	NM_002915.2	GI:31795536	635	TRUE	13:33290058-33291384		0.10644	0.0381986	0.00557738	0.0440035		0.0688818	0.0385779	0.0194105
cg13060997	13	35904611	CC1	NM_003914.2	GI:16306528	22	TRUE	13:35903373-35904811		0.121654	0.0338235	0.000361876	0.0224984		0.0561187	0.0425014	0.0384104
cg01999787	13	36471656	ALG5	NM_013338.3	GI:38176301	179	TRUE	13:36470672-36471745		0.0736111	0.0275616	0.00787082	0.0496662		0.0648576	0.0549315	0.0463197
cg22088594	13	36532133	FAM48A	NM_017569.2	GI:40255312	310	TRUE	13:36531108-36532143		0.0744336	0.0275848	0.00725825	0.0480569		0.138065	0.0458304	0.0027106
cg10869376	13	40243315	MRPS31	NM_005830.2	GI:16950599	22	TRUE	13:40242902-40244304		0.0985304	0.030892	0.00153541	0.0326035		0.104455	0.0573066	0.0182621
cg06146910	13	40604728	KBTBD6	NM_152903.4	GI:58761533	208	TRUE	13:40604014-40605190		0.0840758	0.0301082	0.0054776	0.0438316		0.137643	0.0556626	0.0065004
cg11473104	13	47509616	NUDT15	NM_018283.1	GI:8922791	88	TRUE	13:47509422-47510738		0.0912354	0.0286353	0.00155313	0.0326473		0.0469612	0.046692	0.0580995
cg17055959	13	47776467	RB1	NM_000321.1	GI:4506434	555	TRUE	13:47775308-47776840		0.0922078	0.0278321	0.00100556	0.0289783		0.0881726	0.0398268	0.00998125
cg22825979	13	49469204	RFP2	NM_005798.3	GI:47132520	60	TRUE	13:49468232-49469810		0.0970952	0.0334196	0.00386872	0.0403206		0.118298	0.0483651	0.00680404
cg27533013	13	49486058	KCNRG	NM_173605.1	GI:27734696	1333	FALSE			-0.103647	0.0290568	0.00040399	0.0231777		-0.184719	0.0544075	0.00149497
cg04206644	13	50924633	DDX26	NM_012141.1	GI:11024693	502	TRUE	13:50923522-50926100		0.0984831	0.0287042	0.000662964	0.0252216		0.189141	0.0668008	0.00365161
cg16114640	13	51878001	THSD1	NM_018676.2	GI:40805850	320	TRUE	13:51877588-51878710		0.125547	0.0300048	3.50792e-05	0.0165621		0.0328908	0.0590029	0.0971473
cg24949049	13	59911242	TDRD3	NM_030794.1	GI:13540575	581	FALSE			-0.0972812	0.0348528	0.00549855	0.0439326		0.0243327	0.0484666	0.102424
cg15182360	13	60887738	PCDH20	NM_022843.2	GI:21536447	456	TRUE	13:60886730-60887871		0.0867302	0.0284651	0.00246277	0.0357063		-0.0175227	0.0602395	0.123905
cg02407785	13	66702286	PCDH9	NM_203487.1	GI:45243533	178	TRUE	13:66702233-66703607		0.103295	0.0309999	0.00094072	0.0284622		0.0746158	0.0557829	0.0375483
cg19756611	13	71339706	DACH1	NM_004392.4	GI:55749828	375	TRUE	13:71336609-71339811		0.0917742	0.0321627	0.00454574	0.0421802		0.116364	0.0782028	0.0304153
cg11794728	13	73605861	KLF12	NM_016285.2	GI:21071072	182	TRUE	13:73605812-73608607		0.117897	0.0277714	2.70721e-05	0.0165621		0.052397	0.0613784	0.0702056
cg16257685	13	75022268	UCHL3	NM_006002.3	GI:37059734	340	TRUE	13:75021284-75022452		0.09216	0.0343496	0.00759393	0.0488821		0.0798217	0.0456575	0.0206451
cg09896445	13	90848790	GPC5	NM_004466.3	GI:34106705	140	TRUE	13:90848594-90849968		0.0984201	0.0356275	0.0059966	0.0452352		0.219682	0.0499897	0.00016957
cg19162106	13	90848992	GPC5	NM_004466.3	GI:34106705	62	TRUE	13:90848594-90849968		0.074157	0.0274372	0.00716389	0.0479416		0.0979566	0.0599177	0.0247805
cg07177755	13	102296028	ERCC5	NM_000123.2	GI:51988899	147	TRUE	13:102295698-102296985		0.108313	0.0289728	0.000211675	0.0200563		0.0784536	0.0540523	0.0319919
cg06540715	13	110366384	ANKRD10	NM_017664.2	GI:70995240	967	TRUE	13:110364309-110366416		0.0823546	0.0297007	0.0058127	0.0448331		0.141246	0.0622446	0.00917328
cg14358743	13	113545690	GAS6	NM_000820.1	GI:4557616	1223	TRUE	13:113545598-113546032		-0.107799	0.0290944	0.000240447	0.0209621		-0.117667	0.0442596	0.00479636
cg10893437	13	114097594	C13orf8	NM_032436.1	GI:41281611	523	FALSE			0.0833256	0.0310874	0.00765284	0.0491097		0.0348378	0.0336998	0.0563294
cg00029826	14	19871299	CCNB1IP1	NM_021178.2	GI:33519433	2	FALSE			0.0968669	0.0340348	0.00464943	0.04228		0.0628801	0.0671421	0.0632702
cg10934032	14	20319245	RSE6	NM_005615.2	GI:21314620	195	FALSE			0.0706708	0.0259842	0.00681271	0.0473373		0.108778	0.0478898	0.00915644
cg15910079	14	20429255	RSE3	NM_002935.2	GI:45243506	147	FALSE			-0.0533618	0.0184203	0.00397217	0.0404524		-0.112256	0.0323171	0.00129129
cg18079631	14	20807605	HNRPC	NM_031314.1	GI:14110427	183	TRUE	14:20807000-20808037		0.129523	0.0322533	7.05527e-05	0.0165621		0.0772375	0.0625945	0.0429401
cg19872681	14	22354358	SLC7A7	NM_003982.2	GI:21361562	494	FALSE			0.0730432	0.0238665	0.00235613	0.035697		-0.168204	0.0512373	0.00167214
cg11891504	14	22495749	C14orf94	NM_017815.1	GI:8923395	411	TRUE	14:22495702-22497852		0.0860767	0.0295356	0.00376116	0.0401328		0.0207329	0.0620063	0.11935
cg25803423	14	22633660	C14orf119	NM_017924.2	GI:19923511	968	TRUE	14:22633466-22634853		0.0878527	0.0302194	0.00384678	0.0403206		0.11626	0.053886	0.0107113
cg25140501	14	22634481	ACIN1	NM_014977.1	GI:7662237	182	TRUE	14:22633466-22634853		0.0858442	0.0262223	0.00115216	0.0299771		0.0909461	0.0620644	0.031464
cg21301148	14	22948035	MYH6	NM_002471.1	GI:27764860	711	FALSE			0.0732534	0.0218526	0.000876846	0.0279414		-0.0176963	0.0379	0.105904
cg15467148	14	23633418	PCK2	NM_004563.2	GI:66346720	95	TRUE	14:23633022-23633921		0.0777603	0.0239403	0.00125814	0.0314713		0.137453	0.0480714	0.00350981
cg11646704	14	23728132	IPO4	NM_024658.3	GI:62460636	168	TRUE	14:23727267-23728222		0.0973609	0.0280052	0.000562638	0.024519		0.0764906	0.0519865	0.031195
cg25055403	14	23771228	NEDD8	NM_006156.1	GI:5453759	184	TRUE	14:23770831-23772483		0.0925324	0.0291035	0.00158852	0.0328392		0.190721	0.0597312	0.00200873
cg06824727	14	23838461	DHRS1	NM_138452.1	GI:19923982	45	TRUE	14:23838379-23839676		0.0851267	0.0314514	0.00708346	0.0478366		0.00556229	0.033356	0.136529
cg21418076	14	23847718	LTB4R2	NM_019839.1	GI:9789896	283	FALSE			-0.0693383	0.0228997	0.00261922	0.0361177		-0.128138	0.0420918	0.00253545
cg12265829	14	23873862	ADCY4	NM_139247.2	GI:24497586	158	TRUE	14:23873382-23874334		0.124909	0.0319851	0.000110179	0.0177456		0.0776009	0.039676	0.0146668
cg20822579	14	23878913	RIPK3	NM_006871.2	GI:40254843	100	TRUE	14:23878120-23878976		0.0691266	0.0243012	0.00467157	0.0423376		0.0661636	0.0465853	0.0334863
cg10318258	14	23879599	RIPK3	NM_006871.2	GI:40254843	586	FALSE			-0.0686957	0.0252799	0.00686064	0.047419		-0.145565	0.0500899	0.0032054
cg24355048	14	24114868	CTSG	NM_001911.2	GI:23110953	438	FALSE			0.0833412	0.0241236	0.000608648	0.0252216		-0.0348979	0.0425759	0.0728854
cg02681442	14	28305759	FOXG1B	NM_005249.3	GI:32307176	279	TRUE	14:28304543-28307751		0.101093	0.0308554	0.00114171	0.029936		0.0224356	0.0425426	0.100135
cg21794225	14	29467215	PRKD1	NM_002742.1	GI:4506074	564	TRUE	14:29465783-29467306		0.100559	0.0360562	0.00553615	0.0440035		-0.0112475	0.051023	0.13106
cg18396865	14	34168535	SNX6	NM_021249.2	GI:23111048	558	TRUE	14:34168343-34169365		0.0688096	0.0236168	0.00377	0.0401328		0.0708457	0.0403365	0.0204401
cg15677132	14	34521861	SRP54	NM_003136.2	GI:20149548	121	TRUE	14:34521247-34522449		0.101881	0.0294563	0.00060001	0.0251825		0.127265	0.0578279	0.0100921
cg24384676	14	36711715	SLC25A21	NM_030631.1	GI:13449278	99	TRUE	14:36710824-36711766		0.0848845	0.0245186	0.000592879	0.0250845		-0.0506781	0.0346746	0.0316455
cg12675800	14	38709198	TRAPPC6B	NM_177452.2	GI:31343344	71	TRUE	14:38708757-38709855		0.0972584	0.0321034	0.00260545	0.0360871		0.0860476	0.0503862	0.0220952
cg20337385	14	38714375	PNN	NM_002687.2	GI:33356173	224	TRUE	14:38713363-38714910		0.0756048	0.0279216	0.00705945	0.0477995		0.142377	0.0563289	0.00598381
cg13526007	14	41146460	LRFN5	NM_152447.2	GI:31542243	630	TRUE	14:41145303-41146705		0.110226	0.0331548	0.000965813	0.0284996		-0.00889384	0.0365383	0.128562
cg04838107	14	49428940	ARF6	NM_001663.2	GI:6996000	649	TRUE	14:49428917-49430692		0.0905451	0.0296552	0.0024123	0.0357063		0.139369	0.0511717	0.00439875
cg06956646	14	49768732	SOS2	NM_006939.1	GI:39930603	981	TRUE	14:49767390-49768800		0.0806709	0.0293313	0.00621896	0.0456194		0.0895753	0.0579479	0.0278911
cg12867068	14	49932991	CDKL1	NM_004196.3	GI:37596296	624	TRUE	14:49932919-49933809		0.0856968	0.0291381	0.0034577	0.0394404		0.120754	0.0731328	0.0242948
cg17352004	14	50408035	C14orf29	NM_181533.3	GI:32451491	593	FALSE			-0.083328	0.0265141	0.00179595	0.0337493		-0.191793	0.0768257	0.00627046
cg22960284	14	50481374	PYGL	NM_002863.3	GI:71037378	390	TRUE	14:50480238-50481574		0.0993927	0.0341288	0.00378555	0.0402151		0.0488293	0.040592	0.0449978
cg17347389	14	50632396	TRIM9	NM_015163.4	GI:46370050	599	TRUE	14:50629505-50632628		0.082713	0.0303405	0.00668437	0.046899		0.0243752	0.0588089	0.111307
cg09516965	14	51804279	PTGDR	NM_000953.2	GI:38505191	98	TRUE	14:51803838-51805763		0.133976	0.0425697	0.00176966	0.0336371		0.124097	0.0632392	0.0144992
cg01254459	14	52243641	PSMC6	NM_002806.2	GI:24430159	27	TRUE	14:52243356-52244267		0.0833608	0.030614	0.00674823	0.0471512		0.0852675	0.0531171	0.0258056
cg26979012	14	52243814	PSMC6	NM_002806.2	GI:24430159	146	TRUE	14:52243356-52244267		0.144551	0.0457863	0.00171223	0.0332594		0.259979	0.119489	0.0104548
cg03803589	14	52266359	STYX	NM_145251.2	GI:34222188	323	TRUE	14:52266239-52267337		0.0831954	0.030902	0.00739037	0.0485044		0.149866	0.0423659	0.00115982
cg27144162	14	53978039	CNIH	NM_005776.2	GI:57165417	141	TRUE	14:53977212-53978123		0.0731867	0.0263993	0.00582185	0.044864		0.112099	0.0521539	0.0108458
cg25465634	14	54728043	DLG7	NM_014750.3	GI:21361644	106	TRUE	14:54727608-54728433		0.0997043	0.0296948	0.000860113	0.0278692		0.0952741	0.0609204	0.0272298
cg19903229	14	57030403	C14orf105	NM_018168.1	GI:8922570	80	FALSE			0.121066	0.0345564	0.000510275	0.024519		0.0306845	0.0621392	0.103278
cg02277509	14	57963695	TIMM9	NM_012460.2	GI:21359892	290	TRUE	14:57963182-57963775		0.112783	0.0321819	0.000508193	0.024519		0.11883	0.0736376	0.0255805
cg26850503	14	58175094	DACT1	NM_016651.4	GI:38569506	482	TRUE	14:58173881-58175479		0.0969295	0.034248	0.00488203	0.0425734		0.0967193	0.0422383	0.00893993
cg14834436	14	60271171	MT1	NM_002431.2	GI:49574512	52	TRUE	14:60271030-60271746		0.0875705	0.0272316	0.00140479	0.0321447		0.0291987	0.0608887	0.104673
cg26803566	14	63264857	SGPP1	NM_030791.2	GI:40254975	348	TRUE	14:63263584-63265041		0.118801	0.0334388	0.00042582	0.0235186		0.073499	0.0387703	0.0161741
cg26524899	14	64002431	AKAP5	NM_004857.2	GI:21493042	1147	TRUE	14:64001512-64002448		0.0818518	0.0281496	0.00383979	0.0403206		0.0236857	0.0307254	0.0769585
cg19637116	14	64523163	FNTB	NM_002028.3	GI:42476119	97	TRUE	14:64523095-64523942		0.0904823	0.0306511	0.00333989	0.039087		0.124587	0.0680198	0.0179393
cg25006823	14	67052209	FLJ33387	NM_182526.1	GI:32698889	254	TRUE	14:67051163-67052251		0.140432	0.0420096	0.000905972	0.0280303		-0.0673311	0.040805	0.0242492
cg25484319	14	67232057	RDH11	NM_016026.2	GI:20070271	156	TRUE	14:67232032-67232413		0.0828078	0.0292123	0.00481556	0.0425734		0.0734767	0.0439801	0.0235013
cg08158860	14	67356268	RAD51L1	NM_002877.4	GI:46255036	6	TRUE	14:67355447-67356606		0.108977	0.0395564	0.0061329	0.0454412		0.109653	0.0602712	0.0183525
cg21350283	14	68515496	ACTN1	NM_001102.2	GI:12025669	213	TRUE	14:68514370-68517104		0.105381	0.0380859	0.00591679	0.0450258		0.257763	0.0668587	0.000585395
cg13729392	14	69896248	C14orf112	NM_016468.3	GI:34147218	101	TRUE	14:69895631-69896836		0.0888498	0.0309095	0.00425873	0.0413897		0.0708964	0.0562891	0.0416552
cg04798158	14	74249599	C14orf111	NM_015962.4	GI:74229022	4	TRUE	14:74249360-74249758		0.128961	0.0307414	3.35167e-05	0.0165621		0.121792	0.0581444	0.011787
cg19182046	14	74249615	C14orf111	NM_015962.4	GI:74229022	12	TRUE	14:74249360-74249758		0.109269	0.0310802	0.000487928	0.024519		0.120028	0.0578759	0.0121649
cg03395898	14	75517764	TGFB3	NM_003239.1	GI:4507464	522	TRUE	14:75517753-75519194		0.0858251	0.0305074	0.00514194	0.0432359		-0.0164606	0.0364686	0.107419
cg15561986	14	76858134	POMT2	NM_013382.3	GI:32455270	1164	TRUE	14:76856290-76858229		0.0791052	0.0294652	0.00755606	0.0488224		0.0184115	0.0399819	0.106631
cg21787280	14	77295304	FLJ25976	NM_174943.2	GI:31341411	1342	FALSE			-0.0775176	0.0286014	0.00700716	0.0477226		-0.183795	0.0717475	0.00565461
cg07294774	14	79748366	DIO2	NM_000793.3	GI:55749969	88	FALSE			0.141884	0.0345793	4.92518e-05	0.0165621		0.0952576	0.0727445	0.0389937
cg10686044	14	81069779	SEL1L	NM_005065.3	GI:19923668	107	TRUE	14:81069377-81070342		0.089214	0.0288579	0.00212856	0.0346404		0.12226	0.0595206	0.0126076
cg06279414	14	91575893	TRIP11	NM_004239.1	GI:10863904	246	TRUE	14:91575587-91576625		0.0874669	0.0272374	0.00142641	0.0321447		0.157881	0.055503	0.00361475
cg06665984	14	91576537	TRIP11	NM_004239.1	GI:10863904	398	TRUE	14:91575587-91576625		0.102528	0.0367118	0.00547254	0.0438192		0.101993	0.0487721	0.0118706
cg12422450	14	92459644	CHGA	NM_001275.2	GI:10800418	399	TRUE	14:92458874-92460070		0.0964336	0.0275492	0.000515894	0.024519		0.0893783	0.0477705	0.0167843
cg01316071	14	94946749	C14orf139	NM_024633.2	GI:20127625	569	TRUE	14:94946744-94946949		-0.0940164	0.0293806	0.00148223	0.0324514		-0.181019	0.0662268	0.00431816
cg06504820	14	100262026	DLK1	NT_026437.11			TRUE	14:100261944-100263514		-0.0736778	0.0245508	0.00285628	0.0370341		-0.143572	0.0518394	0.00406279
cg04291079	14	100364183	MEG3	NT_026437.11			TRUE	14:100360178-100364204		-0.136167	0.0477113	0.00453819	0.0421802		-0.241617	0.0723446	0.00161886
cg11903096	14	101346020	PPP2R5C	NM_178586.1	GI:31083235	95	FALSE			0.0878655	0.0328121	0.00770994	0.0492738		0.101094	0.0498713	0.0131598
cg07672479	14	101500859	DYNC1H1	NM_001376.2	GI:33350931	122	TRUE	14:101500203-101501704		0.0884987	0.0298623	0.00321962	0.0385807		0.0466349	0.063822	0.0807592
cg18412984	14	101674475	WDR20	NM_181291.1	GI:31317273	1490	FALSE			-0.0867442	0.0319825	0.00696647	0.0476382		-0.0700521	0.0741658	0.0627126
cg07757386	14	101841198	RAGE	NM_014226.1	GI:7657497	86	TRUE	14:101840697-101841915		0.114855	0.0365811	0.0018144	0.0337493		0.101024	0.04424	0.00901833
cg18211447	14	101841470	RAGE	NM_014226.1	GI:7657497	186	TRUE	14:101840697-101841915		0.111919	0.0308815	0.000326623	0.0216788		0.137577	0.0553467	0.00635013
cg15569512	14	103099420	C14orf153	NM_032374.2	GI:39725653	336	TRUE	14:103097382-103099562		0.089796	0.0279923	0.00144294	0.0322779		0.11392	0.0557155	0.0127594
cg16313343	14	104839154	BRF1	NM_001519.2	GI:22035555	780	TRUE	14:104837473-104839456		0.0964326	0.0340745	0.00488459	0.0425734		0.119012	0.0580428	0.0126487
cg15032239	15	20443395	CYFIP1	NM_014608.2	GI:57013277	730	TRUE	15:20443233-20445536		0.110204	0.0300359	0.000275807	0.0216564		0.023272	0.0342741	0.0853263
cg04014889	15	21441686	MAGEL2	NM_019066.2	GI:18765721	396	FALSE			-0.0885716	0.0329101	0.00741038	0.0485044		-0.0621	0.0436885	0.0334542
cg02517489	15	23234168	UBE3A	NT_026446.13			TRUE	15:23234149-23235624		0.073099	0.0227421	0.00141205	0.0321447		0.121944	0.0547178	0.00982089
cg22443330	15	28983891	KIAA1018	NM_014967.3	GI:62198230	470	FALSE			0.0779125	0.0270287	0.00415338	0.0411365		-0.0735565	0.0342871	0.0109436
cg08722720	15	32118849	AVEN	NM_020371.2	GI:56699476	254	TRUE	15:32117708-32118947		0.0691016	0.0235759	0.00356895	0.0397065		0.0577125	0.0487438	0.0462119
cg05855071	15	32289011	C15orf29	NM_024713.1	GI:13376012	504	TRUE	15:32288937-32289896		0.0983801	0.02835	0.000575674	0.025		0.0626813	0.0582562	0.0532191
cg05718625	15	32304612	TMEM85	NM_016454.2	GI:24475963	75	TRUE	15:32303939-32304702		0.0925664	0.0308095	0.00282481	0.0370263		0.104664	0.053104	0.0143126
cg06459327	15	32422830	NOLA3	NM_018648.2	GI:15011920	178	TRUE	15:32421313-32422837		0.104929	0.030853	0.000737957	0.0258523		0.065809	0.0728432	0.0658528
cg06048973	15	32875399	ACTC	NM_005159.3	GI:46411161	246	FALSE			-0.115734	0.0428477	0.00720088	0.0479704		-0.0100761	0.0553095	0.134969
cg18372353	15	33626025	ATPBD4	NM_080650.2	GI:42734367	369	TRUE	15:33625067-33626056		0.0988828	0.0364095	0.00689226	0.047419		0.00732662	0.0420662	0.135751
cg05334239	15	38644787	CCDC32	NM_052849.2	GI:33086946	243	TRUE	15:38644114-38644803		0.0771541	0.0256228	0.00276482	0.0368723		0.124451	0.0597554	0.0120615
cg14760714	15	38648721	RPUSD2	NM_152260.1	GI:23308688	108	TRUE	15:38648598-38649574		0.106184	0.0386606	0.00628944	0.0458406		0.26351	0.104181	0.00598381
cg03012280	15	38885547	ZFYVE19	NM_032850.3	GI:33636761	1177	FALSE			-0.198093	0.0634221	0.0019155	0.0337493		0.0481592	0.0952085	0.102265
cg09370442	15	39310660	CHP	NM_007236.3	GI:37622888	69	TRUE	15:39309485-39311380		0.0766624	0.027491	0.00554152	0.0440035		0.128046	0.0465547	0.00418958
cg11324740	15	39412085	OIP5	NM_007280.1	GI:24307928	26	TRUE	15:39411398-39412804		0.0948265	0.0304158	0.00195225	0.0337493		0.0895942	0.0646866	0.0351399
cg27494383	15	39593160	LTK	NM_206961.1	GI:46249415	209	TRUE	15:39590498-39593340		0.085939	0.0310179	0.00585119	0.045007		0.0381814	0.0397737	0.0619815
cg03002480	15	41185630	UBR1	NM_174916.1	GI:28372496	118	TRUE	15:41185364-41185809		0.109514	0.0358429	0.00239566	0.0357063		0.176336	0.0465979	0.000703531
cg09296044	15	41264898	CCNDBP1	NM_012142.2	GI:16554565	66	TRUE	15:41264687-41265645		0.113088	0.0366733	0.002184	0.0347014		0.150273	0.0525441	0.00350981
cg12032620	15	41590027	TP53BP1	NM_005657.1	GI:5032188	1	TRUE	15:41589875-41590809		0.138422	0.0363092	0.00015897	0.0185818		0.14105	0.071399	0.0142089
cg12737574	15	41825624	PDIA3	NM_005313.4	GI:67083697	258	TRUE	15:41825475-41826557		0.101549	0.0299157	0.000755011	0.0260856		0.159487	0.0623742	0.00570186
cg27649764	15	42506322	CTDSPL2	NM_016396.1	GI:7705460	797	TRUE	15:42505663-42507603		0.0985816	0.0344237	0.00440293	0.0416865		0.0530864	0.042362	0.0419748
cg08057475	15	43590633	C15orf21	NM_173609.2	GI:52630327	7	FALSE			-0.105848	0.0347115	0.002443	0.0357063		-0.121487	0.0524375	0.0084945
cg19409156	15	46200332	SLC24A5	NM_205850.1	GI:45504368	129	FALSE			-0.0796267	0.0271993	0.00360849	0.0397065		-0.183913	0.0724008	0.00586279
cg20603888	15	46258265	MYEF2	NM_016132.2	GI:33620746	477	FALSE			-0.0831572	0.0283572	0.00355245	0.0397065		-0.185498	0.0657817	0.00371123
cg14317651	15	47235418	COPS2	NM_004236.1	GI:4759263	341	TRUE	15:47234488-47235558		0.107559	0.0338593	0.00160346	0.0329845		0.0903697	0.0664511	0.0363639
cg01443067	15	48504047	USP8	NM_005154.2	GI:41281375	176	TRUE	15:48502962-48504266		0.0973317	0.0302991	0.00142115	0.0321447		0.0408999	0.0495308	0.0724002
cg13501507	15	49702705	DMXL2	NM_015263.1	GI:19745147	464	TRUE	15:49701318-49702842		0.0877873	0.0306646	0.00441578	0.0417765		0.139069	0.0638256	0.0103883
cg22886089	15	49760883	SCG3	NM_013243.2	GI:19557644	41	TRUE	15:49760777-49761411		0.0895925	0.0330213	0.00694724	0.0475847		0.0363818	0.0356865	0.0572704
cg17676096	15	50051131	LEO1	NM_138792.2	GI:37059738	119	TRUE	15:50050679-50052347		0.105787	0.0349183	0.00260524	0.0360871		0.126146	0.0443908	0.00362555
cg05964373	15	54444770	TEX9	NM_198524.1	GI:38348355	166	TRUE	15:54444620-54445216		0.166029	0.0521703	0.00157242	0.0327774		0.0881959	0.06046	0.0317146
cg14797887	15	54544604	MNS1	NM_018365.1	GI:8922949	23	TRUE	15:54544353-54544942		0.106337	0.0348932	0.00245795	0.0357063		0.0882853	0.0470373	0.0166653
cg05750321	15	55455331	CGNL1	NM_032866.3	GI:56550102	666	TRUE	15:55454854-55456949		-0.0963912	0.0329916	0.00367534	0.0398836		-0.22214	0.0516529	0.000200925
cg17260725	15	57184580	CCNB2	NM_004701.2	GI:10938017	32	TRUE	15:57184190-57185165		0.0841899	0.0310097	0.00691053	0.047419		0.128136	0.0457769	0.00384333
cg23877385	15	57695944	GCNT3	NM_004751.1	GI:4758421	136	FALSE			-0.0867175	0.0280271	0.00211058	0.0346404		-0.11093	0.041552	0.00472118
cg17563769	15	57737214	GTF2A2	NM_004492.1	GI:4758485	227	TRUE	15:57736493-57737652		0.107298	0.0395561	0.00695993	0.0476195		0.164908	0.0770468	0.0110061
cg20468883	15	57769688	BNIP2	NM_004330.1	GI:4757855	910	FALSE			0.106766	0.0318141	0.000865312	0.0278701		0.0232595	0.0342563	0.0853263
cg17556578	15	61268468	RAB8B	NM_016530.2	GI:62865646	313	TRUE	15:61268139-61269392		0.105773	0.0345628	0.00235752	0.035697		0.100542	0.0438457	0.00892097
cg04400030	15	62175039	SNX1	NM_003099.3	GI:71772657	191	TRUE	15:62174911-62175920		0.089866	0.0300349	0.00293981	0.0373048		0.118033	0.0535482	0.0100511
cg16312647	15	62242730	PPIB	NM_000942.4	GI:44890060	323	TRUE	15:62241889-62242829		0.0844002	0.0287873	0.00355964	0.0397065		0.0689405	0.0548907	0.0418567
cg07288587	15	62435468	CSNK1G1	NM_001011664.2	GI:71773653	45	TRUE	15:62434648-62435668		0.0970416	0.0346483	0.00534123	0.0436131		0.0859913	0.0375177	0.00892097
cg09325101	15	63129575	OSTbeta	NM_178859.2	GI:31341260	209	FALSE			0.0819119	0.0271084	0.00267283	0.0364198		-0.0021758	0.0478191	0.149203
cg11718315	15	63366533	PARP16	NM_017851.4	GI:52851456	462	TRUE	15:63365498-63366710		0.106091	0.0262628	6.40092e-05	0.0165621		0.0628178	0.0572496	0.0517636
cg15125634	15	63948896	RAB11A	NM_004663.3	GI:34485712	46	TRUE	15:63948413-63949998		0.0905964	0.0328586	0.00609304	0.0453467		0.0643452	0.0427019	0.0296505
cg18864581	15	64584668	ZWILCH	NM_017975.2	GI:33300636	183	TRUE	15:64584481-64585138		0.0818402	0.0306447	0.00787466	0.0496662		0.0444572	0.0642453	0.0843918
cg12246527	15	65621784	MAP2K5	NM_002757.2	GI:21729893	291	TRUE	15:65621656-65622658		0.0923004	0.0315018	0.00358045	0.0397065		0.133309	0.0533915	0.00627046
cg22927153	15	65622410	MAP2K5	NM_002757.2	GI:21729893	335	TRUE	15:65621656-65622658		0.0940507	0.0296604	0.0016346	0.0330171		0.119117	0.0592375	0.0134627
cg19836283	15	66511744	ITGA11	NM_001004439.1	GI:52485852	198	TRUE	15:66511362-66511906		0.0936337	0.0285887	0.00114627	0.0299771		0.0649928	0.0442584	0.0313198
cg20015855	15	66724616	CORO2B	NM_006091.1	GI:24307902	70	TRUE	15:66724510-66724769		-0.0870481	0.025901	0.000850613	0.0277049		-0.136057	0.0547019	0.00633335
cg25996835	15	70765218	BBS4	NM_033028.2	GI:25952121	370	TRUE	15:70765132-70765969		0.125975	0.0383397	0.00110521	0.0293505		-0.0459235	0.0562191	0.0730828
cg00964109	15	72540838	UBL7	NM_032907.3	GI:41152105	256	TRUE	15:72540312-72541122		0.0915687	0.0328682	0.00558696	0.0440035		0.0481321	0.0447469	0.0532191
cg04008455	15	73448502	MAN2C1	NM_006715.2	GI:46852163	508	TRUE	15:73447320-73448519		0.134906	0.0435966	0.00210816	0.0346404		-0.00654251	0.0666336	0.143731
cg20630655	15	73705755	RNUT1	NM_005701.2	GI:18379326	623	FALSE			0.0802402	0.0277009	0.00397505	0.0404524		0.0121701	0.0338484	0.116933
cg02831604	15	74415780	ISL2	NM_145805.1	GI:21956640	422	TRUE	15:74415584-74416384		0.0792981	0.0297337	0.00795979	0.0499623		-0.0385694	0.0387251	0.0587591
cg24709471	15	76420257	CRABP1	NT_010194.16			TRUE	15:76419520-76421296		0.074556	0.0275828	0.00715975	0.0479416		0.0166849	0.0452887	0.116019
cg05038121	15	78231813	FAH	NM_000137.1	GI:4557586	583	TRUE	15:78231765-78231966		0.078543	0.0274654	0.00445861	0.0419912		0.152593	0.0495679	0.00241162
cg27505538	15	79403841	STARD5	NM_030574.2	GI:38569452	262	TRUE	15:79403180-79404162		0.109295	0.0270861	6.52051e-05	0.0165621		0.18031	0.0577121	0.00221852
cg05905876	15	83060828	SEC11L1	NM_014300.2	GI:33859831	150	TRUE	15:83059574-83061459		0.103149	0.0337239	0.00237052	0.0357063		0.0788636	0.0450136	0.0205637
cg02913089	15	83326748	PDE8A	NM_002605.2	GI:47132535	539	TRUE	15:83324077-83327053		0.119371	0.0350121	0.000715998	0.025795		0.0614358	0.0514441	0.0455442
cg03872267	15	86812208	MRPL46	NM_022163.2	GI:26667176	585	TRUE	15:86811255-86812360		0.1099	0.0405475	0.00700429	0.0477226		0.112001	0.0438931	0.00574037
cg25523753	15	87432195	ABHD2	NM_007011.4	GI:38026848	433	TRUE	15:87432006-87433498		0.0888183	0.032981	0.00737356	0.0484867		0.102366	0.0678009	0.0295247
cg01035422	15	88023559	PLIN	NM_002666.3	GI:54112124	36	FALSE			-0.0761699	0.0280446	0.00688854	0.047419		-0.186368	0.0591361	0.00215875
cg24424381	15	88034861	PEX11A	NM_003847.1	GI:4505716	101	TRUE	15:88034009-88035393		0.0922249	0.0305293	0.00267958	0.0364279		0.0493121	0.0597095	0.0724002
cg07364638	15	88609677	NGRN	NM_016645.2	GI:49574506	222	TRUE	15:88609526-88610597		0.115354	0.0304156	0.000171682	0.0189791		0.1958	0.0590847	0.00163055
cg23393291	15	98959882	LINS1	NM_181739.1	GI:32454730	20	TRUE	15:98959436-98960677		0.0989033	0.0334103	0.00325355	0.0387359		0.0609703	0.0458596	0.0380558
cg13634678	15	100009657	TM2D3	NM_025141.2	GI:17865798	450	TRUE	15:100009521-100011314		0.0627468	0.0229108	0.00643841	0.0463201		0.183043	0.0584437	0.0022147
cg14747225	16	43024	POLR3K	NM_016310.2	GI:14589957	601	TRUE	16:41660-44528		0.105462	0.0339227	0.00200979	0.0340732		0.135996	0.0643881	0.0115101
cg07080946	16	220047	LUC7L	NM_201412.1	GI:41393553	597	TRUE	16:219831-220087		-0.11883	0.0290779	5.27412e-05	0.0165621		-0.193423	0.0685473	0.00370684
cg12197254	16	225159	C16orf9	NM_032039.1	GI:14042969	326	TRUE	16:224070-226105		0.0996504	0.0257908	0.000129868	0.0180112		0.111618	0.0489745	0.00906157
cg18826520	16	658243	RHOT2	NM_138769.1	GI:20270302	109	TRUE	16:657798-658944		0.0797447	0.0289296	0.00610498	0.0453467		0.043509	0.0448083	0.0606146
cg17851105	16	1404983	UNKL	XM_930586.1	GI:89039497	290	TRUE	16:1403594-1406027		0.0934273	0.0322078	0.00392443	0.040431		0.136069	0.0480291	0.00365161
cg01723747	16	1667943	C16orf34	NM_144570.2	GI:46361989	336	TRUE	16:1667453-1668925		0.0973695	0.0326023	0.00299165	0.0373048		0.182302	0.0643987	0.00365161
cg08708323	16	1668725	C16orf34	NM_144570.2	GI:46361989	446	TRUE	16:1667453-1668925		0.100642	0.0319743	0.00176748	0.0336371		0.0507664	0.0632834	0.0743539
cg01100784	16	1696772	MAPK8IP3	NM_033392.3	GI:41350322	550	TRUE	16:1694979-1696970		0.0990309	0.0333246	0.00313722	0.0382059		0.128211	0.0428696	0.00287909
cg26675934	16	1949676	NDUFB10	NM_004548.1	GI:4758773	156	TRUE	16:1949070-1950268		0.0746481	0.02605	0.00437843	0.0415293		0.0600439	0.0543336	0.051219
cg21862373	16	1954792	RPS2	NM_002952.3	GI:70609878	36	TRUE	16:1953433-1955741		0.0903878	0.0318334	0.00474646	0.0424942		0.120354	0.0544295	0.00999248
cg13125997	16	2126902	PKD1	NM_000296.2	GI:33359212	1002	TRUE	16:2126768-2127055		-0.0741627	0.0262144	0.00489907	0.0425734		-0.136226	0.0662782	0.012563
cg11395975	16	2195951	GBL	NM_022372.2	GI:21361907	455	TRUE	16:2195061-2196256		0.108287	0.0334368	0.0012999	0.0316919		0.143659	0.0460788	0.002237
cg00861635	16	3225426	ZNF200	NM_198087.1	GI:37675267	16	TRUE	16:3224615-3226267		0.0963746	0.0329256	0.00361396	0.0397065		0.164364	0.04554	0.00101659
cg05869585	16	8797734	PMM2	NM_000303.1	GI:4557838	1459	FALSE			-0.0652539	0.0228905	0.00458428	0.0422267		-0.120401	0.0519616	0.0084945
cg01722994	16	10184818	GRIN2A	NM_000833.2	GI:6006002	706	TRUE	16:10183716-10185105		0.0846352	0.0310155	0.00663209	0.0468105		0.0641009	0.0374274	0.0218797
cg07512345	16	11270340	TNP2	NM_005425.4	GI:42741657	321	FALSE			-0.0916682	0.0306094	0.00291423	0.0372304		-0.125665	0.0427171	0.0030284
cg22874960	16	15644815	LKAP	NM_014647.1	GI:34878694	305	TRUE	16:15643857-15644909		0.0814489	0.0274749	0.00321018	0.0385407		0.122917	0.0601481	0.0127738
cg08081725	16	15651108	NDE1	NM_017668.1	GI:8923109	497	TRUE	16:15650633-15652110		0.0756302	0.0258015	0.00356657	0.0397065		0.0222344	0.0460881	0.104502
cg17199483	16	15950268	ABCC1	NM_019862.1	GI:9955949	667	TRUE	16:15950264-15951523		0.116026	0.0335045	0.000590831	0.0250845		0.106959	0.0658507	0.0252356
cg21608192	16	17471328	XYLT1	NM_022166.2	GI:51944975	911	TRUE	16:17471279-17472553		0.0933245	0.0299361	0.00195365	0.0337493		0.0298603	0.0581755	0.1015
cg16299616	16	18481129	NOMO2	NM_001004060.1	GI:51944970	194	TRUE	16:18480426-18481505		0.0929159	0.0302656	0.00228391	0.0352655		0.175669	0.0620719	0.00365161
cg11879577	16	18721020	ARL6IP	NM_015161.1	GI:24308006	662	TRUE	16:18719552-18721812		0.0900467	0.0301449	0.00298645	0.0373048		0.108115	0.0584525	0.0176123
cg12454725	16	19086732	SYT17	NM_016524.2	GI:40068037	407	TRUE	16:19086357-19088068		0.0817347	0.0269969	0.00262223	0.0361195		0.0915666	0.0504718	0.0185117
cg04428453	16	20328153	FLJ20581	NM_017888.2	GI:38505219	204	TRUE	16:20327801-20328182		-0.0876098	0.0295863	0.00324427	0.0387359		-0.213962	0.066205	0.0018318
cg16940935	16	20609929	ACSM1	NM_052956.1	GI:16418448	150	FALSE			-0.0870384	0.0314905	0.00596979	0.0451146		-0.208842	0.0562345	0.000821487
cg21644826	16	20682853	ACSM3	NM_005622.3	GI:47458816	40	FALSE			0.139535	0.034284	5.64996e-05	0.0165621		0.0911009	0.0701123	0.0394121
cg10379112	16	21077239	LOC57146	NM_020422.3	GI:31543087	262	TRUE	16:21077179-21077963		0.093925	0.0278296	0.00080903	0.0269112		0.109021	0.0528893	0.0124483
cg02497428	16	21572639	IGSF6	NM_005849.1	GI:5031672	1175	FALSE			0.0868469	0.0272414	0.00154305	0.0326473		-0.172792	0.05422	0.00203314
cg13244707	16	21871296	UQCRC2	NM_003366.2	GI:50592987	814	TRUE	16:21871243-21872756		0.0835434	0.029285	0.00455499	0.0421802		0.12946	0.0595416	0.0104818
cg27196102	16	23372214	COG7	NM_153603.1	GI:23957689	214	TRUE	16:23371388-23372860		0.119304	0.0393211	0.00256732	0.0359278		0.133205	0.081511	0.0247945
cg05689121	16	24648435	TNRC6A	NM_020847.1	GI:21702732	636	TRUE	16:24648027-24649158		0.072222	0.0269905	0.00775524	0.0493401		0.101967	0.0485824	0.0117257
cg03980304	16	27232501	IL4R	NM_000418.2	GI:56788409	251	TRUE	16:27232272-27233493		0.0951541	0.0318235	0.00295856	0.0373048		0.134104	0.0449285	0.00283258
cg19423311	16	27321405	IL21R	NM_181078.1	GI:31083173	181	FALSE			0.130706	0.0474172	0.00610497	0.0453467		0.224222	0.086126	0.00532296
cg14791831	16	28472796	LOC112869	NM_138414.1	GI:19923934	38	TRUE	16:28472554-28473621		0.0781055	0.0270435	0.00408215	0.0408888		0.0343671	0.0582292	0.0939359
cg01997480	16	28630360	EIF3S8	NM_003752.3	GI:76443656	77	TRUE	16:28629707-28630762		0.107141	0.03163	0.00077451	0.0265086		0.117994	0.0557961	0.0114716
cg01110846	16	29844691	KCTD13	NM_178863.2	GI:31341469	355	TRUE	16:29844365-29845728		0.0794697	0.029157	0.00669599	0.0469141		0.158081	0.0653149	0.00704994
cg14370448	16	30011479	TBX6	NM_080758.1	GI:18201897	770	TRUE	16:30010427-30011656		0.109903	0.0330589	0.000966159	0.0284996		0.00448748	0.0357793	0.141226
cg19981839	16	30274348	CD2BP2	NM_006110.1	GI:5174408	220	TRUE	16:30273532-30274452		0.110167	0.0313932	0.000499506	0.024519		0.149594	0.0633938	0.00781912
cg02733650	16	30348848	XTP3TPA	NM_024096.1	GI:13129099	26	TRUE	16:30348245-30349445		0.0793721	0.0286059	0.00578016	0.0447635		0.12364	0.0648589	0.0158695
cg14176836	16	30391719	ITGAL	NM_002209.1	GI:4504756	147	FALSE			0.0871474	0.0305968	0.00461892	0.04228		0.0289028	0.0444052	0.0877682
cg09438266	16	30477252	MGC13138	NM_033410.2	GI:34147458	167	TRUE	16:30476541-30478059		0.101697	0.0292087	0.000552132	0.024519		0.120103	0.062936	0.0158332
cg10526232	16	30490543	ZNF688	NM_145271.3	GI:67003556	686	TRUE	16:30490076-30491410		0.0730807	0.024172	0.00265802	0.0364107		0.055436	0.0590717	0.0631281
cg13150441	16	30681609	RNF40	NM_014771.2	GI:37588854	478	TRUE	16:30679901-30681676		0.0800489	0.0294777	0.00689789	0.047419		0.0997075	0.0480253	0.0121425
cg03627896	16	30841835	LOC283932	NM_175901.3	GI:58331249	256	TRUE	16:30840504-30842816		0.300349	0.0959756	0.00187759	0.0337493		0.410181	0.166916	0.00680404
cg08395706	16	30992002	ZNF646	NM_014699.2	GI:41281440	1267	TRUE	16:30991704-30993739		0.0813853	0.0276313	0.0034105	0.0394404		0.137619	0.061793	0.00986636
cg09765256	16	30993008	ZNF668	NM_024706.3	GI:39725704	3	TRUE	16:30991704-30993739		0.115034	0.0349437	0.00108173	0.0293505		0.114208	0.0398585	0.00348787
cg02008169	16	31792559	ZNF267	NM_003414.3	GI:24431954	96	TRUE	16:31792401-31793285		0.0903929	0.0256177	0.000465533	0.0243352		0.20276	0.0489179	0.000305648
cg26680127	16	45340519	MLCK	NM_182493.1	GI:32698825	797	FALSE			0.0716702	0.0261329	0.00636606	0.0460769		-0.0223027	0.0512409	0.109117
cg18587271	16	45474997	GPT2	NM_133443.1	GI:19263339	812	TRUE	16:45474984-45476879		0.0757495	0.0262137	0.00406246	0.0408765		0.0705862	0.0331063	0.0112115
cg24306924	16	45475934	GPT2	NM_133443.1	GI:19263339	125	TRUE	16:45474984-45476879		0.0846874	0.0296076	0.00445004	0.0419912		0.102253	0.0658209	0.0275919
cg16834187	16	48961787	BRD7	NM_013263.2	GI:41350211	1457	FALSE			-0.0886522	0.0297723	0.00307805	0.0377797		-0.211947	0.0777513	0.00439875
cg26954174	16	49288314	CARD15	NM_022162.1	GI:11545911	237	FALSE			0.0749534	0.0274398	0.00657783	0.0467331		0.0162831	0.0446576	0.116417
cg22655224	16	55180949	MT3	NM_005954.2	GI:45580728	181	TRUE	16:55180379-55181501		0.101366	0.034585	0.00357018	0.0397065		0.0771153	0.0438264	0.0203346
cg20083730	16	55217225	MT1E	NM_175617.2	GI:31581520	6	TRUE	16:55216013-55217311		0.066006	0.0244224	0.00716608	0.0479416		0.0700179	0.0457797	0.028627
cg23217005	16	55249245	MT1F	NM_005949.1	GI:28866946	111	TRUE	16:55248970-55249632		0.0804866	0.030034	0.00766441	0.0491259		0.108921	0.0420419	0.00538588
cg15473868	16	55274122	MT1X	NM_005952.2	GI:31543213	226	TRUE	16:55273334-55274176		0.079579	0.0272219	0.00365627	0.0398686		0.0975448	0.0650282	0.0299554
cg23713520	16	55875588	TM4SF11	NM_015993.1	GI:7705754	483	TRUE	16:55875129-55876647		0.121291	0.0346108	0.000508397	0.024519		-0.0199981	0.0498645	0.112623
cg05732130	16	56983708	FLJ13912	NM_022770.2	GI:21362087	216	TRUE	16:56983588-56984535		0.0949245	0.0320935	0.00327959	0.0388797		0.157758	0.0735922	0.010952
cg19824325	16	57106374	SETD6	NM_024860.1	GI:13376287	554	TRUE	16:57106362-57107773		0.0873676	0.026058	0.000874841	0.0279414		0.17503	0.0665152	0.00506034
cg23761196	16	57222011	CNOT1	NM_016284.3	GI:42716274	760	TRUE	16:57220291-57223032		0.0730853	0.0269005	0.00687135	0.047419		0.124752	0.041902	0.00287161
cg14863484	16	57325511	GOT2	NM_002080.2	GI:73486657	236	TRUE	16:57324823-57326266		0.12345	0.0327836	0.000190635	0.019804		0.121273	0.045153	0.00460104
cg12085044	16	65422578	APPBP1	NM_003905.3	GI:66363682	198	TRUE	16:65421775-65422655		0.0910715	0.0254396	0.0003852	0.0226184		-0.00192427	0.0345844	0.148028
cg21112925	16	65525531	CES2	NM_003869.4	GI:37622884	317	TRUE	16:65525218-65526578		0.0847366	0.0265549	0.00152772	0.0326035		0.194429	0.0566245	0.00143126
cg12403575	16	65752444	TRADD	NM_003789.2	GI:24234723	1138	TRUE	16:65750903-65752820		0.0772974	0.0285216	0.00700999	0.0477226		0.0773469	0.0496646	0.0274628
cg23858565	16	66153204	CTCF	NM_006565.2	GI:62952500	761	TRUE	16:66153010-66155177		0.0880716	0.0302013	0.00373978	0.0401328		0.0856863	0.0660684	0.0395279
cg21196187	16	66484363	PSKH1	NM_006742.1	GI:27901802	353	TRUE	16:66484299-66485270		0.107183	0.0322274	0.000961546	0.0284996		0.117121	0.0427484	0.0042766
cg11893236	16	66902603	PRMT7	NM_019023.1	GI:9506614	157	TRUE	16:66901621-66902946		0.0976782	0.0284479	0.00065679	0.0252216		0.172978	0.0549893	0.00216797
cg00424946	16	67778673	SNTB2	NM_130845.1	GI:18860909	122	TRUE	16:67778091-67779667		0.111936	0.0332665	0.000838602	0.0274567		0.106424	0.0507008	0.0117257
cg09102714	16	68881259	AARS	NM_001605.1	GI:4501840	346	TRUE	16:68879136-68881351		0.100676	0.033605	0.0029042	0.0372304		0.110821	0.0699785	0.0265412
cg11093356	16	68938094	DDX19A	NM_018332.3	GI:34147562	231	TRUE	16:68937679-68938604		0.0876821	0.0256083	0.00067977	0.0252216		0.0472629	0.0468743	0.0580183
cg09881917	16	69045457	FUK	NM_145059.2	GI:63175653	542	TRUE	16:69045445-69046419		0.108211	0.0367306	0.00340344	0.0394404		0.0991557	0.0495155	0.0136359
cg05547993	16	69392536	VAC14	NM_018052.3	GI:39780551	26	TRUE	16:69392074-69392862		0.125331	0.033759	0.000233772	0.0208843		0.207616	0.0638572	0.00182414
cg07506795	16	70081061	ZNF19	NM_006961.2	GI:38045955	319	TRUE	16:70080524-70081125		-0.128239	0.045272	0.00484626	0.0425734		-0.064045	0.0489164	0.0389937
cg00207534	16	70487013	KIAA0174	NM_014761.2	GI:41281488	66	TRUE	16:70486249-70487758		0.1042	0.0302748	0.000637682	0.0252216		0.0759	0.0485922	0.027256
cg07817698	16	70600426	DHODH	NM_001361.3	GI:68509922	282	TRUE	16:70599767-70601480		0.0885688	0.031023	0.00452472	0.0421802		0.0699441	0.0524919	0.0380032
cg10683939	16	71735743	C16orf47	NM_207385.1	GI:46409401	104	FALSE			-0.0934304	0.0349316	0.00778182	0.049405		-0.215884	0.0575124	0.000771726
cg17465219	16	74056060	LOC124491	NM_145254.1	GI:21687071	25	TRUE	16:74055186-74056470		0.0825673	0.0283696	0.00380774	0.0402227		0.12182	0.0446524	0.00439875
cg24966460	16	74240144	KARS	NM_005548.1	GI:5031814	1066	TRUE	16:74238605-74240999		0.100146	0.034229	0.0036287	0.0397065		0.169858	0.0525257	0.0018318
cg06995715	16	85170091	FOXL1	NM_005250.1	GI:22779859	260	TRUE	16:85169562-85171358		0.0803882	0.0271997	0.00330329	0.0389392		0.0392209	0.0544668	0.0817952
cg23830326	16	87164833	NHN1	NM_144604.2	GI:31377594	490	TRUE	16:87163563-87165023		0.0880856	0.0318092	0.00587673	0.0450258		0.118304	0.0463984	0.00574696
cg26537639	16	87244875	CYBA	NM_000101.2	GI:68509913	83	TRUE	16:87244422-87245165		0.0743052	0.0277126	0.0076325	0.0490125		0.170827	0.0630524	0.00446195
cg16444968	16	88169224	CPNE7	NM_014427.3	GI:25141326	453	TRUE	16:88168492-88170928		0.077866	0.0256794	0.00258277	0.035932		0.0220094	0.042602	0.10122
cg07690018	16	88169993	CPNE7	NM_014427.3	GI:25141326	316	TRUE	16:88168492-88170928		0.0732149	0.0254902	0.00428848	0.0414208		0.110038	0.0509922	0.0107113
cg16504670	16	88541754	FLJ20186	NM_207514.1	GI:46447819	898	TRUE	16:88541730-88543707		0.166465	0.0552279	0.00273828	0.0367467		-0.0707598	0.0620165	0.0489281
cg15936718	16	88616302	GAS8	NM_001481.1	GI:4503916	207	TRUE	16:88616246-88616821		0.0792001	0.0292521	0.00706477	0.0477995		-0.0410532	0.0547084	0.078822
cg03634997	16	88616784	GAS8	NM_001481.1	GI:4503916	275	TRUE	16:88616246-88616821		0.112467	0.0316085	0.000417525	0.0234561		0.064095	0.0455636	0.0341179
cg04317366	17	1535195	PRPF8	NM_006445.2	GI:17999536	345	TRUE	17:1533937-1535715		0.0931128	0.0300344	0.00206834	0.0345997		0.0824228	0.0628666	0.0389471
cg10911877	17	2443030	PAFAH1B1	NM_000430.2	GI:6031206	656	FALSE			0.0856502	0.0273125	0.00183745	0.0337493		0.0728541	0.0591401	0.0430625
cg19585196	17	3573509	GSG2	NM_031965.2	GI:56790918	437	TRUE	17:3573382-3574697		0.0752588	0.0274002	0.00628795	0.0458406		0.110596	0.0548672	0.0133611
cg01914242	17	3814817	ATP2A3	NM_005173.2	GI:28373102	332	TRUE	17:3813703-3815010		0.0953973	0.0332338	0.00431224	0.0414208		0.103103	0.0422473	0.0068109
cg01138020	17	4283843	MGC29671	NM_182538.3	GI:47271488	125	FALSE			0.104851	0.0366957	0.00449156	0.0420796		0.0699366	0.0422613	0.024107
cg18056600	17	4588796	ZMYND15	NM_032265.1	GI:14149998	1290	TRUE	17:4588563-4590345		0.0869159	0.0320824	0.00703053	0.0477226		0.0130487	0.0505135	0.127256
cg18777448	17	4590677	CXCL16	NM_022059.1	GI:11545764	814	FALSE			-0.0817362	0.0251879	0.0012713	0.0314773		-0.173252	0.0551751	0.00219019
cg12815142	17	4813327	SPAG7	NM_004890.1	GI:4757715	1495	TRUE	17:4813118-4813369		-0.0979168	0.0312463	0.0018511	0.0337493		-0.16091	0.0476757	0.00152018
cg04862249	17	4922968	ZFP3	NM_153018.1	GI:23308510	490	FALSE			0.0764968	0.0254124	0.00277316	0.0368723		0.131252	0.0513241	0.00570186
cg11754343	17	5263299	NUP88	NM_002532.3	GI:24497452	421	TRUE	17:5263069-5264637		0.0783914	0.027226	0.00419617	0.0413243		0.0703276	0.0488765	0.0325624
cg01204271	17	7138724	YBX2	NM_015982.1	GI:7705750	126	TRUE	17:7138064-7140888		0.108608	0.0274887	9.17211e-05	0.0176487		0.165054	0.0613336	0.00456802
cg24181591	17	7152009	EIF5A	NM_001970.3	GI:34147551	316	TRUE	17:7150110-7152835		0.111944	0.0302813	0.000248223	0.0209767		0.0828225	0.0541144	0.0286102
cg15215114	17	7248143	C17orf61	NM_152766.2	GI:37059761	1	TRUE	17:7247845-7249717		0.0904922	0.0330107	0.00638933	0.0461385		-0.0152167	0.0612718	0.12822
cg15009813	17	7392607	TNFSF12	NM_153012.1	GI:23510440	492	FALSE			0.0909628	0.0318143	0.00446584	0.0420157		0.0810606	0.0515555	0.0268501
cg06587969	17	7532624	WDR79	NM_018081.1	GI:8922395	104	TRUE	17:7532080-7532868		0.10399	0.0374149	0.00569888	0.0444902		0.114774	0.050404	0.00906225
cg21068030	17	7703138	LSMD1	NM_032356.3	GI:40254987	1241	FALSE			-0.153181	0.036926	4.07949e-05	0.0165621		-0.24161	0.0518853	9.6433e-05
cg00184893	17	7962430	ALOXE3	NM_021628.1	GI:11055995	102	FALSE			0.0953874	0.0344584	0.00589431	0.0450258		0.0566389	0.0370162	0.0286113
cg15811235	17	8093548	PFAS	NM_012393.1	GI:31657128	186	TRUE	17:8091034-8093748		0.0965667	0.0350299	0.00610162	0.0453467		0.384853	0.0986568	0.00056472
cg01044722	17	8474851	MYH10	NM_005964.1	GI:41406063	90	TRUE	17:8473448-8475817		0.0964075	0.030086	0.00146005	0.0322779		0.140347	0.056499	0.00635024
cg22197033	17	8589729	CCDC42	NM_144681.1	GI:21389578	850	TRUE	17:8589058-8590477		0.133298	0.0470434	0.00483314	0.0425734		0.180125	0.0805025	0.00971236
cg21335556	17	8644066	FLJ35773	NM_152599.2	GI:46048468	755	FALSE			-0.0618902	0.0210952	0.00353728	0.0397065		-0.138859	0.0449821	0.00238706
cg12478185	17	10542726	SCO1	NM_004589.1	GI:4759067	1164	FALSE			0.0799965	0.0283993	0.00508592	0.0431255		0.0407672	0.0596588	0.0850443
cg22997490	17	15543427	ZNF286	NM_020652.1	GI:10190685	627	TRUE	17:15543351-15544483		0.0820924	0.0289221	0.0047611	0.0425036		0.170299	0.0600957	0.00365161
cg03073814	17	15843226	TTC19	NM_017775.2	GI:22547158	281	TRUE	17:15842749-15844576		0.102366	0.029846	0.000665723	0.0252216		0.0965435	0.0597405	0.025545
cg02550358	17	16061240	PIGL	NM_004278.2	GI:24430188	21	TRUE	17:16061024-16061842		0.10705	0.0356726	0.00285741	0.0370341		0.100998	0.0469187	0.010952
cg06537829	17	16224701	UBB	NM_018955.2	GI:22538474	391	TRUE	17:16223953-16225615		0.102204	0.0359118	0.00465155	0.04228		0.0574253	0.0414201	0.035111
cg11114344	17	16282709	C17orf45	NM_152350.1	GI:22748758	372	TRUE	17:16282447-16283815		0.103161	0.0350868	0.00346734	0.0394404		0.148022	0.0722523	0.0126635
cg20131685	17	18069303	LLGL1	NM_004140.3	GI:62912475	358	TRUE	17:18069108-18070156		0.0853283	0.0299745	0.00464114	0.04228		0.114685	0.0581879	0.0143817
cg13030582	17	19231301	MFAP4	NM_002404.1	GI:23111004	215	FALSE			-0.095567	0.024705	0.000127567	0.0180112		-0.095767	0.0388201	0.00656586
cg26357453	17	20970646	DHRS7B	NM_015510.3	GI:23065521	204	TRUE	17:20970578-20971574		0.101339	0.036016	0.00513478	0.0432359		0.142117	0.0598986	0.0076195
cg10213812	17	23874449	FOXN1	NM_003593.2	GI:18201912	637	FALSE			-0.0736141	0.0236046	0.00194609	0.0337493		-0.151596	0.0485315	0.00221852
cg26147132	17	23923076	PIGS	NM_033198.2	GI:23397651	421	TRUE	17:23921883-23923096		0.0837416	0.0244629	0.000681627	0.0252216		0.0992215	0.0569154	0.0208271
cg00449941	17	23950138	SPAG5	NM_006461.3	GI:73623034	45	TRUE	17:23949719-23951165		0.0751763	0.026702	0.00510865	0.0432325		0.127979	0.0539997	0.00765211
cg04578090	17	24063650	PROCA1	NM_152465.1	GI:22748972	651	TRUE	17:24061878-24063665		0.0738253	0.025706	0.00429338	0.0414208		0.0520957	0.0476093	0.0519406
cg21069922	17	24206468	ERAL1	NM_005702.2	GI:52851406	299	TRUE	17:24205926-24206553		0.0889735	0.0328226	0.00699732	0.0477226		0.0831471	0.0375049	0.00992916
cg06144905	17	24393906	PIPOX	NM_016518.2	GI:60499000	138	FALSE			0.0812904	0.0263943	0.00221155	0.0348363		-0.0162098	0.03113	0.100799
cg02226939	17	25643607	BLMH	NM_000386.2	GI:33591068	407	TRUE	17:25642322-25643703		0.108807	0.0292611	0.000228505	0.0208608		-0.00314683	0.0454228	0.146642
cg08635242	17	25730207	CPD	NM_001304.3	GI:22202610	97	TRUE	17:25729327-25731039		0.0712851	0.0250675	0.00468377	0.0423532		0.115732	0.043123	0.00461379
cg19098314	17	25828473	GOSR1	NM_001007024.1	GI:55770855	79	TRUE	17:25828274-25829130		0.107943	0.033159	0.00122738	0.0309495		0.119879	0.0539876	0.00991162
cg13759778	17	26648565	OMG	NM_002544.3	GI:52426786	84	FALSE			-0.101568	0.0339066	0.00290717	0.0372304		-0.160086	0.0604629	0.00488697
cg05109049	17	26665459	EVI2B	NM_006495.2	GI:20070234	242	FALSE			0.0946212	0.0337788	0.00533416	0.0436131		0.0457769	0.0681698	0.0860354
cg27288777	17	27288664	SUZ12	NM_015355.1	GI:15149469	479	TRUE	17:27287374-27289095		0.088496	0.0305024	0.00391813	0.040431		0.117886	0.049661	0.00760591
cg21184495	17	27701203	ZNF207	NM_001032293.1	GI:73808089	67	TRUE	17:27700991-27701895		0.0895731	0.0258566	0.000588225	0.0250845		0.13139	0.0573823	0.00899585
cg16007628	17	27701213	ZNF207	NM_001032293.1	GI:73808089	57	TRUE	17:27700991-27701895		0.075014	0.0258825	0.00395544	0.0404524		0.187929	0.0611481	0.002413
cg21109025	17	29604982	CCL2	NM_002982.3	GI:56119169	1427	FALSE			-0.0781919	0.0274506	0.00461598	0.04228		-0.106368	0.065926	0.0255805
cg11221508	17	30312450	CCT6B	NM_006584.2	GI:58331172	169	TRUE	17:30312112-30313624		0.107321	0.0349245	0.00226225	0.0351479		0.161727	0.0487622	0.00162973
cg10801369	17	30441292	RFFL	NM_057178.3	GI:62865647	885	TRUE	17:30441105-30441336		0.081184	0.0293264	0.00589253	0.0450258		0.112316	0.061279	0.0179213
cg00021527	17	31160293	TAF15	NM_003487.2	GI:21327699	308	TRUE	17:31159972-31161314		0.0898038	0.0319421	0.00517019	0.043333		0.18159	0.073343	0.0065238
cg15824080	17	31161218	TAF15	NM_003487.2	GI:21327699	617	TRUE	17:31159972-31161314		0.0870097	0.0263341	0.00103727	0.0293505		0.0672376	0.0524497	0.040377
cg10315334	17	31231445	CCL5	NM_002985.2	GI:22538813	45	FALSE			0.13329	0.0285459	4.11008e-06	0.0128513		0.0267019	0.0322907	0.0723657
cg06481786	17	31282049	RAD52B	NM_145654.2	GI:31563532	163	TRUE	17:31281668-31282105		0.0913771	0.0321761	0.00473908	0.0424942		0.121487	0.0575668	0.0115336
cg24325790	17	31369505	CCL23	NM_005064.3	GI:22538805	387	FALSE			-0.0886849	0.0313129	0.00485225	0.0425734		-0.160461	0.0717911	0.00974794
cg14601284	17	34561804	PLXDC1	NM_020405.3	GI:21361852	506	FALSE			0.0901015	0.0311075	0.00397762	0.0404524		0.0397844	0.0382707	0.055895
cg15602969	17	34609854	RPL19	NM_000981.3	GI:68216257	208	TRUE	17:34609683-34610645		0.118324	0.0349814	0.00078789	0.0267052		0.106498	0.0411787	0.00540824
cg17366325	17	34610593	RPL19	NM_000981.3	GI:68216257	531	TRUE	17:34609683-34610645		0.0927234	0.0302882	0.00234932	0.035697		0.100263	0.0671794	0.0302849
cg12477119	17	34870996	CRKRS	NM_016507.1	GI:7706548	822	TRUE	17:34870188-34871714		0.102225	0.0292788	0.000533029	0.024519		0.1487	0.0636452	0.00818642
cg10398950	17	34871980	CRKRS	NM_016507.1	GI:7706548	162	TRUE	17:34871876-34873014		0.0824841	0.0293339	0.00516318	0.0433108		0.106938	0.0399435	0.00464618
cg09875273	17	35097513	ERBB2	NM_004448.2	GI:54792095	406	TRUE	17:35097487-35098143		0.0936438	0.0337023	0.00571286	0.0444902		0.180155	0.0665956	0.00449735
cg17740645	17	35147939	GRB7	NM_005310.2	GI:71979664	226	FALSE			-0.113488	0.0306955	0.000247838	0.0209767		-0.142761	0.0429145	0.00161886
cg12360886	17	35327596	GSDML	NM_018530.1	GI:8924175	277	FALSE			-0.101398	0.0353746	0.00436709	0.0415293		-0.254263	0.0717163	0.0011339
cg21491028	17	35390343	PSMD3	NM_002809.2	GI:25777611	243	TRUE	17:35389814-35391116		0.097595	0.0339314	0.00423602	0.0413675		0.0662558	0.0464329	0.033188
cg25104511	17	35587029	RAPGEFL1	NM_016339.1	GI:7705938	1104	TRUE	17:35586970-35588355		-0.106935	0.0341433	0.00186201	0.0337493		-0.0259298	0.0489346	0.10001
cg03085312	17	35718807	RARA	NM_001024809.2	GI:75812905	165	FALSE			-0.0631364	0.0233046	0.00702981	0.0477226		-0.130978	0.0330215	0.00048544
cg03359285	17	35827337	TOP2A	NM_001067.2	GI:19913405	358	TRUE	17:35826979-35828598		0.1081	0.0345226	0.00186613	0.0337493		0.116803	0.0600938	0.0149417
cg23737768	17	36113623	KRT24	NM_019016.1	GI:9506668	95	FALSE			-0.0679779	0.0251089	0.0070685	0.0477995		-0.138609	0.0553678	0.00619997
cg02784874	17	36982488	KRT9	NM_000226.2	GI:55956898	652	FALSE			0.150205	0.039278	0.000151777	0.0185818		-0.0285594	0.0362748	0.0756167
cg14529146	17	37222126	SC65	NM_006455.2	GI:39812427	149	TRUE	17:37220757-37222511		0.118472	0.0323893	0.000287849	0.0216788		0.111104	0.0700929	0.0265245
cg21371335	17	37423575	DJC7	NM_003315.1	GI:4507712	619	TRUE	17:37423499-37423699		0.0971812	0.0314594	0.00214534	0.0346404		0.103539	0.0659642	0.0269453
cg04745805	17	37681000	STAT5B	NM_012448.3	GI:42519913	950	TRUE	17:37680994-37682583		0.0988412	0.0322494	0.00232245	0.0355534		0.00985041	0.0347696	0.124659
cg06975499	17	38150407	EZH1	NM_001991.2	GI:19923201	167	TRUE	17:38149847-38150897		0.0979232	0.0326738	0.00289353	0.0372304		0.160664	0.0460336	0.00125301
cg27088844	17	38150675	EZH1	NM_001991.2	GI:19923201	101	TRUE	17:38149847-38150897		0.124185	0.0364527	0.000722893	0.0258322		-0.00848011	0.0445229	0.134082
cg19567046	17	38179042	VPS25	NM_032353.2	GI:37059727	62	TRUE	17:38178764-38179527		0.0931095	0.0279527	0.000944468	0.0284622		0.0707241	0.0549356	0.040098
cg18702234	17	38239447	PSME3	NM_005789.2	GI:30410793	498	TRUE	17:38238397-38239570		0.0565266	0.0207526	0.00673074	0.0470816		0.0950746	0.0466622	0.0129155
cg06973652	17	38532148	BRCA1	NM_007294.2	GI:63252871	1154	TRUE	17:38531525-38532730		-0.112614	0.0321159	0.000504633	0.024519		-0.242255	0.0718058	0.00152018
cg04032226	17	39437918	GS	NM_153006.2	GI:66346701	360	TRUE	17:39437410-39438278		0.135965	0.0434643	0.00188529	0.0337493		-0.00368895	0.0526432	0.146642
cg12259256	17	39447957	TMEM101	NM_032376.2	GI:39725655	86	TRUE	17:39447138-39448118		0.101433	0.0326234	0.00200782	0.0340732		0.0787156	0.0614392	0.0404033
cg24682149	17	39499343	LSM12	NM_152344.1	GI:22748746	188	TRUE	17:39498877-39500131		0.085599	0.0279616	0.00234982	0.035697		0.0781986	0.0481613	0.0252568
cg04700814	17	40579963	HEXIM1	NM_006460.2	GI:70167225	504	FALSE			-0.0684114	0.0250201	0.00652509	0.0465544		-0.135839	0.0395948	0.00143126
cg23422659	17	42284214	WNT9B	NM_003396.1	GI:17017975	247	TRUE	17:42283210-42284807		0.107761	0.0386617	0.00556405	0.0440035		0.0900599	0.0547107	0.0244081
cg13940405	17	42355276	GOSR2	NM_054022.2	GI:60499002	209	TRUE	17:42355041-42356038		0.0753416	0.0270085	0.00552605	0.0440035		0.0828124	0.0568671	0.0318053
cg05467167	17	42355792	GOSR2	NM_054022.2	GI:60499002	307	TRUE	17:42355041-42356038		0.102439	0.0285215	0.000368764	0.0224984		0.200297	0.0564426	0.0011339
cg17124509	17	42755747	C17orf57	NM_152347.3	GI:34222281	599	TRUE	17:42755731-42756524		0.107802	0.0304366	0.000443332	0.0236957		0.11847	0.0575939	0.0125396
cg00725143	17	42963198	NPEPPS	NM_006310.2	GI:15451906	405	TRUE	17:42962675-42964326		0.0831851	0.0277728	0.00291027	0.0372304		0.0875207	0.0624999	0.0344032
cg23452458	17	43254387	OSBPL7	NM_145798.2	GI:47132623	241	FALSE			0.0734269	0.0263134	0.00551071	0.043984		0.0499736	0.0426561	0.0469105
cg12563480	17	43539628	SNX11	NM_013323.2	GI:23111025	291	TRUE	17:43539220-43540466		0.0877329	0.0302716	0.00395614	0.0404524		0.18061	0.0683163	0.00491948
cg08413153	17	43540282	SNX11	NM_013323.2	GI:23111025	363	TRUE	17:43539220-43540466		0.104182	0.0312524	0.000935864	0.0284622		0.0879791	0.0393386	0.00972637
cg02949544	17	45220857	MYST2	NM_007067.3	GI:34222309	213	TRUE	17:45220781-45221979		0.0958158	0.0300012	0.00151372	0.0324751		0.153691	0.0674359	0.00906157
cg02593766	17	45963676	EPN3	NM_017957.1	GI:8923677	1422	FALSE			0.0982353	0.0230516	2.52529e-05	0.0165621		-0.119402	0.0404293	0.00297256
cg15170903	17	46152076	CROP	NM_016424.3	GI:52426741	100	TRUE	17:46151135-46152539		0.130297	0.0299554	1.72545e-05	0.0165621		0.152012	0.0460253	0.0016335
cg09618028	17	50400954	COX11	NM_004375.2	GI:17921983	99	TRUE	17:50400421-50401536		0.0868913	0.0315102	0.00608572	0.0453467		0.1036	0.0465851	0.00988923
cg19017193	17	53421026	ZNF161	NM_007146.2	GI:56118213	412	TRUE	17:53419237-53421295		0.0700269	0.0237272	0.00334708	0.039087		0.15358	0.0553622	0.00402563
cg07318658	17	53949993	MTMR4	NM_004687.3	GI:31377795	218	TRUE	17:53949987-53951320		0.0816806	0.0253161	0.00135479	0.0321447		0.096925	0.0447428	0.0105742
cg16220183	17	53964686	2013-09-04	NM_080415.1	GI:17986244	276	TRUE	17:53963950-53964759		0.0817214	0.0292519	0.00545689	0.0438192		-0.0406471	0.0418411	0.0606086
cg17989037	17	54587366	PRR11	NM_018304.1	GI:8922831	523	TRUE	17:54585866-54588022		0.0985702	0.0338287	0.00376754	0.0401328		0.048802	0.0593958	0.0727557
cg25905459	17	55396418	LOC51136	NM_016125.2	GI:21361528	459	TRUE	17:55396131-55397780		0.0873074	0.0301263	0.00395794	0.0404524		0.0962891	0.057051	0.0227729
cg27541374	17	55397275	LOC51136	NM_016125.2	GI:21361528	398	TRUE	17:55396131-55397780		0.0844216	0.030827	0.00644184	0.0463201		0.0893917	0.0632658	0.0338431
cg23231873	17	55824035	USP32	NM_032582.3	GI:44889413	333	TRUE	17:55823701-55825121		0.0977147	0.0349272	0.00539166	0.0437031		0.143045	0.0430568	0.00161886
cg12435611	17	57295834	BRIP1	NM_032043.1	GI:14042977	297	TRUE	17:57295416-57295922		0.0968237	0.0346006	0.00538097	0.0436731		0.160211	0.0616132	0.00534632
cg05986149	17	57295837	BRIP1	NM_032043.1	GI:14042977	300	TRUE	17:57295416-57295922		0.0931701	0.0330949	0.00511095	0.0432325		0.141709	0.0562803	0.00603098
cg14204735	17	58878036	CYB561	NM_001915.3	GI:63054827	582	TRUE	17:58876701-58878285		0.101043	0.0258696	0.0001099	0.0177456		0.133837	0.0559706	0.00739704
cg14750190	17	59031824	CCDC44	NM_016360.2	GI:27545314	151	TRUE	17:59031728-59032596		0.0862099	0.0318766	0.00712801	0.0478532		0.0495265	0.0395602	0.0420124
cg11296363	17	59258736	FTSJ3	NM_017647.2	GI:17017990	548	TRUE	17:59257457-59259153		0.091367	0.0338123	0.00717682	0.0479416		0.109246	0.045225	0.00710907
cg04009666	17	59923589	POLG2	NM_007215.2	GI:70887789	42	TRUE	17:59923000-59923925		0.125059	0.0394447	0.00163691	0.0330171		0.0956218	0.0685074	0.0346208
cg04808672	17	60089212	SMURF2	NM_022739.3	GI:56550041	364	TRUE	17:60087691-60089482		0.107603	0.0398227	0.00717949	0.0479416		0.137333	0.0682166	0.0134144
cg24459563	17	62471071	CACNG1	NM_000727.2	GI:22027542	97	TRUE	17:62471033-62471431		-0.10809	0.0265996	5.80007e-05	0.0165621		-0.256843	0.0553183	9.6433e-05
cg11117707	17	63800124	SLC16A6	NM_004694.2	GI:40789260	1122	TRUE	17:63797848-63800578		0.0812985	0.0274338	0.00322085	0.0385807		0.119828	0.0605552	0.014127
cg01160766	17	69711466	RPL38	NM_000999.2	GI:16306562	54	TRUE	17:69710949-69712234		0.0919673	0.0291555	0.00172779	0.0332594		0.107106	0.0650245	0.0245901
cg20492401	17	70964175	KIAA0195	NM_014738.2	GI:41281472	196	TRUE	17:70963802-70964400		0.097093	0.0330222	0.00346676	0.0394404		0.143932	0.0438045	0.00167145
cg24291845	17	71363480	WBP2	NM_012478.2	GI:24430131	471	TRUE	17:71362677-71364056		0.106812	0.0279994	0.000157434	0.0185818		0.104457	0.05537	0.0163963
cg02212737	17	71611344	EXOC7	NM_015219.2	GI:62241043	107	TRUE	17:71611215-71611981		0.106437	0.0333021	0.00150164	0.0324751		0.133959	0.0453444	0.00297256
cg21522303	17	72092926	ST6GALC2	NM_006456.1	GI:5454091	598	TRUE	17:72092526-72094104		0.135613	0.0370674	0.000286991	0.0216788		0.111243	0.0563704	0.0142512
cg08308286	17	72244004	ET	NM_024311.2	GI:34147375	1374	TRUE	17:72243751-72245944		0.0764364	0.0278994	0.00641974	0.046278		0.196704	0.0730103	0.00456802
cg19056418	17	73638812	TMC8	NM_152468.3	GI:31377553	348	FALSE			0.0970607	0.0331722	0.0036262	0.0397065		0.142018	0.0518468	0.0042766
cg04947157	17	73640076	TMC6	NM_007267.5	GI:34222212	7	TRUE	17:73638939-73640147		0.0927741	0.0296019	0.00184892	0.0337493		0.121674	0.0506957	0.00731744
cg15600835	17	76133151	raptor	NM_020761.1	GI:22094986	512	TRUE	17:76133019-76134066		0.104934	0.0339663	0.00214345	0.0346404		0.133612	0.0516338	0.00540764
cg12073949	17	76133677	raptor	NM_020761.1	GI:22094986	14	TRUE	17:76133019-76134066		0.104759	0.0280206	0.00021152	0.0200563		0.0647746	0.0524616	0.0429112
cg08799191	17	77970173	FLJ22222	NM_024648.1	GI:13375890	422	TRUE	17:77969048-77970215		0.080106	0.0296191	0.00712701	0.0478532		0.118371	0.061395	0.0152949
cg00602891	17	78002153	C17orf62	NM_001033046.1	GI:74271817	212	TRUE	17:78001396-78002256		0.109859	0.0328248	0.000893404	0.0280303		0.182162	0.0528225	0.00137275
cg06022562	17	78391170	FLJ13841	NM_024702.1	GI:13375990	18	TRUE	17:78390950-78391529		-0.102243	0.0376627	0.00691566	0.047419		-0.210595	0.0586641	0.00106223
cg14950072	18	7108122	LAMA1	NM_005559.2	GI:38788415	309	TRUE	18:7106780-7108404		0.0969283	0.032904	0.00340629	0.0394404		-0.00964863	0.0391045	0.128351
cg06243393	18	9875015	TXNDC2	NM_032243.4	GI:42516569	787	FALSE			-0.073187	0.026218	0.00549385	0.0439326		-0.125069	0.0626873	0.0137812
cg26212229	18	17445609	SNRPD1	NM_006938.2	GI:28416941	649	TRUE	18:17445313-17446760		-0.0794179	0.0278855	0.0046225	0.04228		-0.142645	0.0449728	0.00208557
cg17797182	18	17446382	SNRPD1	NM_006938.2	GI:28416941	124	TRUE	18:17445313-17446760		0.0942775	0.0337362	0.00544293	0.0438192		0.0697969	0.0432811	0.025602
cg21518938	18	18767049	RBBP8	NM_002894.2	GI:42718012	244	TRUE	18:18766926-18768043		0.104967	0.0334102	0.00180205	0.0337493		0.024649	0.0412236	0.0931568
cg21903324	18	19972822	CABYR	NM_012189.2	GI:24797107	131	TRUE	18:19972720-19974281		0.084555	0.0287148	0.00341868	0.0394404		0.102763	0.0614509	0.0235106
cg22646528	18	30327464	DT	NM_001392.3	GI:42717993	185	TRUE	18:30327055-30328568		0.0841334	0.0281488	0.00296976	0.0373048		0.00485112	0.0528191	0.144442
cg07020962	18	30875290	MAPRE2	NM_014268.1	GI:10346134	99	TRUE	18:30875037-30875871		0.105016	0.0308736	0.000736519	0.0258523		0.201583	0.0581302	0.00129953
cg12240824	18	31124174	ZNF271	NM_006629.3	GI:24586660	124	TRUE	18:31123981-31124686		0.0735258	0.0251043	0.00359396	0.0397065		0.0779196	0.0402682	0.0151248
cg02987051	18	42956543	IER3IP1	NM_016097.2	GI:32261311	169	TRUE	18:42955790-42957232		0.107899	0.0343275	0.0017934	0.0337493		0.0497693	0.040002	0.0423844
cg03029145	18	43710585	SMAD2	NM_005901.3	GI:51173728	636	TRUE	18:43710311-43712172		0.0788597	0.0259938	0.00256982	0.0359278		0.181988	0.0671187	0.00445183
cg25560840	18	44319765	KIAA0427	NM_014772.1	GI:7662111	340	TRUE	18:44318942-44322094		0.0869431	0.0264516	0.00110094	0.0293505		0.193173	0.0589109	0.00169907
cg20016845	18	46068310	CXXC1	NM_014593.2	GI:52856410	124	TRUE	18:46067261-46068770		0.0874712	0.0323867	0.00720536	0.0479704		0.0165279	0.066252	0.128148
cg27318546	18	46599904	MRO	NM_031939.2	GI:21362006	462	TRUE	18:46599869-46600163		0.0939385	0.0282131	0.000948961	0.0284622		0.123258	0.0633073	0.0148652
cg06777274	18	46660249	ME2	NM_002396.3	GI:62953132	816	TRUE	18:46658944-46660293		0.0935643	0.0319312	0.00357843	0.0397065		0.128535	0.0556166	0.00858854
cg06765434	18	52456285	TXNL1	NM_004786.1	GI:4759273	589	TRUE	18:52456277-52457277		0.0809019	0.0302952	0.00787856	0.0496662		0.0206874	0.0329425	0.0901018
cg09130402	18	52457118	TXNL1	NM_004786.1	GI:4759273	244	TRUE	18:52456277-52457277		0.108027	0.0336888	0.00144906	0.0322779		0.0463406	0.0391091	0.0462367
cg05243804	18	53405236	FECH	NM_000140.2	GI:60499020	248	TRUE	18:53404403-53405271		0.0836648	0.0263952	0.00164131	0.0330171		0.103617	0.07631	0.0364747
cg17709676	18	55177172	LMAN1	NM_005570.2	GI:10862689	291	TRUE	18:55176695-55177923		0.0943834	0.03329	0.00480827	0.0425734		0.19734	0.0514626	0.000619318
cg21602520	18	59136360	BCL2	NT_025028.13			TRUE	18:59136000-59137100		0.110109	0.0377903	0.00376907	0.0401328		0.0180849	0.0595638	0.123188
cg03813215	18	59137659	BCL2	NM_000633.2	GI:72198188	66	TRUE	18:59137551-59139457		0.0786781	0.0287311	0.00644428	0.0463201		0.0138388	0.0390828	0.117449
cg08554462	18	59137891	BCL2	NT_025028.13			TRUE	18:59137551-59139457		0.085108	0.0292962	0.00387181	0.0403206		0.175639	0.0814881	0.0107443
cg24691255	18	59704946	SERPINB2	NM_002575.1	GI:4505594	976	FALSE			-0.101704	0.0259638	0.000105058	0.0177456		-0.199598	0.0644535	0.0023199
cg15081561	18	64655206	C18orf14	NM_024781.1	GI:13376139	369	FALSE			-0.0879485	0.0270159	0.00122686	0.0309495		-0.173582	0.0488925	0.0011339
cg27376271	18	68362815	CBLN2	NM_182511.2	GI:40255263	273	TRUE	18:68361186-68362908		0.0908756	0.0338521	0.00756082	0.0488224		-0.00165732	0.0479171	0.150398
cg22920417	18	72530659	FLJ44881	NM_207461.1	GI:46409543	315	FALSE			0.105834	0.0278307	0.000165007	0.0189336		0.126606	0.0545854	0.00847001
cg12555907	18	72974410	MBP	NM_001025090.1	GI:68509927	648	TRUE	18:72971929-72974522		0.19395	0.0596134	0.00123519	0.0310836		-0.052686	0.0699628	0.078822
cg10823157	18	74930822	ATP9B	NM_198531.3	GI:41327759	437	TRUE	18:74929329-74930934		0.102073	0.0325676	0.00184818	0.0337493		0.195298	0.0700127	0.00390256
cg20346096	18	75895818	C18orf22	NM_024805.1	GI:13376184	472	TRUE	18:75894147-75895900		0.0788292	0.0294301	0.00769442	0.0492502		0.0960071	0.0604028	0.0263551
cg14045283	19	446737	MADCAM1	NM_130760.1	GI:18780276	753	TRUE	19:446726-447098		0.110339	0.0411024	0.0075605	0.0488224		0.0430009	0.0626685	0.084833
cg18084554	19	880046	ARID3A	NM_005224.1	GI:4885192	283	FALSE			-0.0820733	0.0301623	0.00678662	0.0472301		-0.120968	0.0419456	0.00336217
cg10716163	19	1306910	MUM1	NM_032853.2	GI:31652258	900	TRUE	19:1306844-1307057		0.080436	0.0230157	0.000526483	0.024519		0.0347731	0.0377523	0.0644887
cg20330296	19	1334349	NDUFS7	NM_024407.3	GI:38524584	557	TRUE	19:1334090-1335315		0.0985291	0.0329786	0.00298134	0.0373048		0.125775	0.0472198	0.00476827
cg17226343	19	2671776	DIRAS1	NM_145173.1	GI:21553322	593	TRUE	19:2671629-2672956		0.0976658	0.032473	0.00279659	0.0368958		0.0704083	0.0385558	0.018142
cg21180599	19	2927789	TLE6	NM_024760.1	GI:13376098	773	TRUE	19:2927558-2927843		0.101492	0.029264	0.000579979	0.0250132		-0.0258852	0.0386745	0.0861876
cg06807379	19	3922119	DAPK3	NM_001348.1	GI:4557510	1293	TRUE	19:3921045-3922518		0.0969817	0.0323703	0.00290272	0.0372304		0.0471311	0.0628062	0.078822
cg24748945	19	4074852	MAP2K2	NM_030662.2	GI:21614527	274	TRUE	19:4074347-4075486		0.1417	0.044845	0.0016969	0.0332594		0.0196945	0.0613513	0.120825
cg24388263	19	4192983	FLJ10374	NM_018074.3	GI:34222335	1007	FALSE			-0.0812052	0.0285312	0.00464839	0.04228		-0.116595	0.0451041	0.0054094
cg12941931	19	4510799	SEMA6B	NM_020241.2	GI:19718777	1296	TRUE	19:4510691-4510902		0.0730235	0.026281	0.00571272	0.0444902		0.0817992	0.0519876	0.0268428
cg19147390	19	4862058	UHRF1	NM_013282.2	GI:16507203	244	TRUE	19:4862058-4862351		0.0921842	0.0290962	0.0016493	0.0330171		0.0950526	0.0459677	0.0123176
cg01186777	19	6482016	TNFSF9	NM_003811.2	GI:24119163	21	TRUE	19:6481661-6482655		0.0702769	0.0242009	0.00388625	0.0403689		0.17553	0.0514011	0.00145481
cg19371795	19	7246107	INSR	NM_000208.1	GI:4557883	1096	TRUE	19:7244275-7246271		0.132167	0.0328079	6.69822e-05	0.0165621		-0.135349	0.0396643	0.00145831
cg23963136	19	8278973	CD320	NM_016579.2	GI:51702225	266	TRUE	19:8278430-8279475		0.121415	0.0334597	0.000321127	0.0216788		0.132295	0.0509779	0.00537356
cg17477756	19	8415471	HNRPM	NM_005968.2	GI:14141151	180	TRUE	19:8415453-8416908		0.100956	0.0307301	0.0011072	0.0293505		0.274058	0.0759178	0.00101659
cg27582235	19	8548301	MYO1F	NM_012335.2	GI:27544940	6	FALSE			0.0826145	0.0278234	0.00316192	0.0383959		0.0909861	0.0479036	0.0161077
cg18910313	19	10083409	P2RY11	NM_002566.4	GI:52485986	212	FALSE			0.0850915	0.0268576	0.00164934	0.0330171		0.0229246	0.0507318	0.107419
cg22874046	19	10242763	ICAM1	NM_000201.1	GI:4557877	16	TRUE	19:10241104-10243361		0.0998006	0.0353935	0.00504111	0.0430079		0.108827	0.0508362	0.0110061
cg24807354	19	10490035	EDG8	NM_030760.3	GI:46198302	923	TRUE	19:10489968-10490356		0.0880761	0.0272633	0.00133576	0.0321447		0.108771	0.0544337	0.0137437
cg03496289	19	10541229	CDKN2D	NM_079421.2	GI:39995073	574	TRUE	19:10540024-10542468		0.0857905	0.0287091	0.00297559	0.0373048		0.184686	0.0476233	0.000580668
cg18570262	19	10898971	LOC90580	NM_138358.2	GI:34328079	1453	FALSE			-0.0762546	0.0277121	0.00619408	0.0455437		-0.177696	0.0474866	0.000784212
cg04849025	19	10899957	YIPF2	NM_024029.3	GI:34147591	400	TRUE	19:10899791-10901419		0.0913501	0.0335083	0.00668371	0.046899		0.118268	0.0374162	0.00212592
cg12411068	19	10933235	SMARCA4	NM_003072.2	GI:21071055	629	TRUE	19:10931506-10933531		0.100194	0.0352817	0.00474005	0.0424942		0.167525	0.0528714	0.00209183
cg20780953	19	11311511	RAB3D	NM_004283.2	GI:18677727	190	TRUE	19:11311011-11311597		0.137313	0.0369858	0.000233712	0.0208843		0.121466	0.0440683	0.00415291
cg07099627	19	11327020	LPPR2	NM_022737.1	GI:12232394	89	TRUE	19:11326876-11327647		0.0752715	0.027201	0.0059114	0.0450258		0.10089	0.0569387	0.0198849
cg21584983	19	11501070	SITPEC	NM_016581.2	GI:20149632	140	TRUE	19:11500465-11501243		0.0975427	0.029171	0.000902889	0.0280303		0.128486	0.048108	0.00471475
cg22998811	19	12305541	ZNF563	NM_145276.1	GI:21687236	39	TRUE	19:12304954-12305679		0.0943721	0.031528	0.00292821	0.0373048		0.0507597	0.0559104	0.0655967
cg12434258	19	12582799	FLJ90396	NM_153358.1	GI:23503286	46	TRUE	19:12582353-12583441		0.0967722	0.0284796	0.00074584	0.0258523		0.137417	0.0706977	0.0149417
cg07799434	19	12706367	MGC2803	NM_024038.2	GI:34147352	162	TRUE	19:12705852-12707365		0.0736188	0.0256806	0.00436306	0.0415293		0.0365047	0.0604363	0.0924794
cg05657090	19	12778086	RSEH2A	NM_006397.2	GI:38455390	342	TRUE	19:12778051-12778807		-0.0711496	0.025105	0.00482464	0.0425734		-0.144237	0.0505755	0.00356175
cg07955356	19	12853479	DSE2	NM_001375.2	GI:58331228	144	TRUE	19:12852616-12853955		0.0903947	0.0290772	0.00201054	0.0340732		0.0990056	0.0555859	0.0195754
cg15013019	19	13074451	LYL1	NM_005583.3	GI:34147557	230	TRUE	19:13074368-13074888		0.129921	0.0464253	0.00537807	0.0436731		-0.0906525	0.0518145	0.0206451
cg11158440	19	13122480	STX10	NM_003765.1	GI:4507284	493	TRUE	19:13120951-13124346		0.0835997	0.0291389	0.00433216	0.0414208		0.108665	0.0493359	0.010082
cg09952620	19	13746098	HSPC023	NM_014047.1	GI:7661741	187	TRUE	19:13746077-13746879		0.0948993	0.0346747	0.00647493	0.0464083		0.0886868	0.0679033	0.0392562
cg03430067	19	13877927	MGC11271	NM_024323.3	GI:31543147	18	TRUE	19:13877160-13878382		0.0650185	0.0235642	0.00605565	0.0453467		0.0936287	0.0522056	0.0191727
cg15552238	19	14646749	EMR3	NM_032571.2	GI:23397637	61	FALSE			0.0761154	0.0266327	0.00448261	0.0420273		-0.00272705	0.0308126	0.144782
cg15746620	19	14646849	EMR3	NM_032571.2	GI:23397637	39	FALSE			0.0853077	0.0310552	0.00628196	0.0458396		0.0845615	0.0677515	0.0422136
cg24992780	19	14772551	OR7C1	NM_198944.1	GI:39812354	603	FALSE			-0.0757346	0.0263612	0.0042794	0.0414208		-0.273141	0.063337	0.000200925
cg04981492	19	15079713	SYDE1	NM_033025.4	GI:42475969	499	TRUE	19:15078776-15079720		0.080671	0.0295101	0.00653643	0.0465822		0.133294	0.0365995	0.000964627
cg16763895	19	15096973	ILVBL	NM_006844.3	GI:29171690	604	TRUE	19:15096717-15097953		0.0894906	0.0307991	0.00386526	0.0403206		0.156995	0.054652	0.00345478
cg19390148	19	17281389	DDA1	NM_024050.4	GI:60279701	37	TRUE	19:17279918-17282121		0.114278	0.0318629	0.000375793	0.0225916		0.101285	0.0643649	0.0268428
cg10262425	19	17483362	PGLS	NM_012088.2	GI:42794610	70	TRUE	19:17482765-17484345		0.0919591	0.0298757	0.00222457	0.0349437		0.0749497	0.0386174	0.0150013
cg24873414	19	18607981	KLHL26	NM_018316.1	GI:8922853	857	TRUE	19:18607865-18609133		0.0849281	0.0294438	0.0041298	0.0410928		0.0769547	0.0597923	0.040098
cg09498106	19	18803465	RENT1	NM_002911.2	GI:18375672	323	TRUE	19:18802953-18804660		0.0955168	0.0335074	0.00458542	0.0422267		0.10133	0.0477441	0.0113219
cg13026483	19	19110331	FLJ20422	NM_017814.1	GI:8923393	64	TRUE	19:19110026-19110566		0.105732	0.0318736	0.000990825	0.0287525		0.107297	0.0621749	0.0214708
cg06899329	19	19488922	TSSK6	NM_032037.2	GI:51477706	1453	FALSE			-0.080578	0.0260316	0.00210137	0.0346404		-0.177503	0.0630222	0.00373085
cg22665276	19	20897960	ZNF85	NM_003429.1	GI:4508038	26	FALSE			0.109335	0.0342067	0.0015006	0.0324751		0.113108	0.0498503	0.00917328
cg21029904	19	23369554	ZNF91	NM_003430.1	GI:4508040	535	TRUE	19:23369152-23369900		0.108894	0.0355226	0.00231807	0.0355534		0.158106	0.0572052	0.00410553
cg17543123	19	34847834	PLEKHF1	NM_024310.2	GI:31543411	31	TRUE	19:34847579-34848722		0.102441	0.0341256	0.00284857	0.0370341		0.105828	0.0496892	0.0113469
cg26116551	19	35555100	ZNF536	NM_014717.1	GI:7662091	68	FALSE			-0.0750834	0.0274463	0.00649817	0.0464864		-0.218305	0.044536	7.16263e-05
cg22892237	19	37587751	DPY19L3	NM_207325.1	GI:46409291	1120	TRUE	19:37587419-37589302		0.0855082	0.0302098	0.00487821	0.0425734		0.126966	0.0509674	0.00630855
cg07351267	19	38376686	LRP3	NM_002333.1	GI:4505014	644	TRUE	19:38376685-38378061		0.0839883	0.0262499	0.00148414	0.0324514		-0.0199516	0.0244187	0.0730828
cg13846796	19	39354840	LSM14A	NM_015578.1	GI:24308092	471	TRUE	19:39354526-39356072		0.085944	0.0286226	0.00284138	0.0370341		0.205502	0.0618679	0.00161886
cg03212129	19	39587310	MGC13096	NM_032346.1	GI:14150140	167	TRUE	19:39586848-39588597		0.0978498	0.0282469	0.000588526	0.0250845		0.103812	0.0553366	0.0166703
cg10617171	19	40213696	SCN1B	NM_001037.3	GI:47157334	322	TRUE	19:40212928-40214342		0.172094	0.0610751	0.00507189	0.0430919		0.0274495	0.0689902	0.11288
cg02633817	19	40298572	FXYD3	NM_021910.1	GI:11612673	67	FALSE			-0.0816503	0.027739	0.00343088	0.0394404		-0.244686	0.0568106	0.000200925
cg16860694	19	40337529	FXYD5	NM_014164.4	GI:47778936	62	TRUE	19:40337119-40337910		0.0936795	0.0308937	0.00258209	0.035932		0.144253	0.0571269	0.00598769
cg09404256	19	40451073	USF2	NM_003367.2	GI:46877103	663	TRUE	19:40449870-40452758		0.0934023	0.027084	0.000622288	0.0252216		-0.0108696	0.0608339	0.1353
cg12680071	19	40830902	COX6B1	NM_001863.3	GI:17999530	93	TRUE	19:40830037-40831855		0.0974982	0.0331879	0.00349386	0.0396174		0.128914	0.0589185	0.0102665
cg25746138	19	40901466	MLL4	NM_014727.1	GI:7662045	705	TRUE	19:40898871-40901544		0.098826	0.032831	0.00277379	0.0368723		0.137325	0.0618936	0.00992916
cg03064400	19	40927676	U2AF1L3	NM_144987.1	GI:21450690	469	TRUE	19:40927500-40928865		0.100004	0.0310609	0.00138663	0.0321447		0.119181	0.0534836	0.00982089
cg02358804	19	41411052	ZNF146	NM_007145.1	GI:6005965	436	FALSE			-0.0880388	0.0302373	0.00379365	0.0402151		-0.194644	0.0694657	0.00384333
cg18244915	19	42650293	ZNF569	NM_152484.2	GI:38570116	114	TRUE	19:42649044-42650631		0.0888413	0.0277011	0.00144656	0.0322779		0.164583	0.058587	0.00377289
cg06583518	19	42777296	ZNF571	NM_016536.2	GI:40254876	235	TRUE	19:42776900-42778172		0.0917861	0.0320943	0.00445607	0.0419912		-0.0181196	0.0670999	0.126011
cg08980578	19	43502876	KCNK6	NM_004823.1	GI:4758623	554	TRUE	19:43501861-43503257		0.0893532	0.0289656	0.00217586	0.0347014		0.162144	0.0500745	0.00182414
cg18138552	19	43557110	PSMD8	NM_002812.3	GI:39812361	49	TRUE	19:43556773-43557899		0.0996482	0.0288511	0.000610602	0.0252216		0.0918516	0.047592	0.0152223
cg19161333	19	43802237	EIF3S12	NM_013234.1	GI:10801344	660	FALSE			0.105059	0.0295303	0.000418219	0.0234561		0.144373	0.0621024	0.00838527
cg07186707	19	44308305	PAK4	NM_001014831.1	GI:62422553	45	TRUE	19:44307938-44308981		0.0953211	0.0315606	0.00268484	0.0364599		0.100148	0.0485803	0.0124427
cg05607401	19	44518533	GMFG	NM_004877.1	GI:4758439	73	FALSE			0.0944297	0.0319443	0.00329711	0.0389392		0.0678609	0.0401499	0.0226769
cg21718857	19	44681432	DLL3	NM_016941.2	GI:45243550	5	TRUE	19:44680370-44682060		0.0787336	0.0221676	0.00042748	0.0235186		0.112463	0.0419086	0.00461379
cg17389295	19	45029070	FBL	NM_001436.2	GI:12056464	257	TRUE	19:45028375-45029244		0.0961328	0.0319732	0.00280501	0.0369678		0.107834	0.0489118	0.0100511
cg25060020	19	45623980	SERTAD1	NM_013376.1	GI:7019524	241	TRUE	19:45622720-45624043		0.0939505	0.0328694	0.00447801	0.0420157		0.0786895	0.0588233	0.0375483
cg08367223	19	45947144	SNRPA	NM_004596.3	GI:39725715	1475	FALSE			-0.0756236	0.0242168	0.00191956	0.0337493		-0.11792	0.0467313	0.00599319
cg11481490	19	45948563	FLJ41131	NM_198476.1	GI:38348267	315	TRUE	19:45948070-45949437		0.0858531	0.0293235	0.00360547	0.0397065		0.0877297	0.0598708	0.031464
cg07905963	19	46285010	CYP2A13	NM_000766.3	GI:19743563	1198	FALSE			0.14537	0.0481102	0.00267316	0.0364198		-0.0872621	0.0509744	0.0218983
cg20264534	19	46508189	MGC20255	NM_052848.1	GI:16418350	255	TRUE	19:46507253-46508405		0.078604	0.02737	0.00429348	0.0414208		0.162648	0.0594126	0.00439875
cg21529807	19	46826318	CEACAM4	NM_001817.2	GI:71143131	1036	FALSE			0.0750393	0.0252087	0.00308748	0.0378582		0.0188592	0.0397121	0.105107
cg23030090	19	47055466	RPS19	NM_001022.3	GI:48255921	362	TRUE	19:47055386-47056760		0.106446	0.0359792	0.00327126	0.0388523		0.0919722	0.047457	0.0150545
cg19394196	19	47055874	RPS19	NM_001022.3	GI:48255921	46	TRUE	19:47055386-47056760		0.106552	0.0330073	0.00134691	0.0321447		0.206683	0.070088	0.00297256
cg22054191	19	47329470	POU2F2	NM_002698.1	GI:4505958	1050	TRUE	19:47328933-47329570		0.119908	0.029528	5.86694e-05	0.0165621		0.153111	0.0492094	0.00225104
cg03900542	19	47413300	DEDD2	NM_133328.2	GI:31377621	353	TRUE	19:47412518-47415633		0.0891152	0.0323813	0.00618708	0.0455437		0.120641	0.0356027	0.00149721
cg15167433	19	48771825	XRCC1	NM_006297.1	GI:5454171	270	TRUE	19:48771076-48772554		0.0947464	0.0321026	0.00334679	0.039087		0.156533	0.0657077	0.00750791
cg06540636	19	48865911	PLAUR	NM_002659.2	GI:53829377	431	TRUE	19:48863470-48866466		0.107471	0.0323663	0.000979773	0.028681		0.0680702	0.0337124	0.0133179
cg18700516	19	49198997	ZNF230	NM_006300.2	GI:71143145	57	TRUE	19:49198490-49199393		0.111222	0.0355136	0.00186287	0.0337493		0.154123	0.073583	0.011787
cg23147597	19	49866521	CEACAM19	NM_020219.2	GI:45267816	313	FALSE			-0.0858291	0.0280117	0.00232895	0.0355862		-0.075728	0.0585694	0.0397616
cg21263196	19	50003837	BCAM	NM_005581.3	GI:61742795	341	TRUE	19:50003793-50004432		0.0996061	0.037309	0.00789444	0.0497393		0.222712	0.0749439	0.00288161
cg05411032	19	50150998	CLPTM1	NM_001294.1	GI:4502896	520	TRUE	19:50149663-50151082		0.0748077	0.0266841	0.00529775	0.0436131		0.173285	0.0568861	0.00253545
cg05817232	19	50447100	MARK4	NM_031417.2	GI:33636755	418	TRUE	19:50445929-50447148		0.084263	0.0296208	0.00466944	0.0423376		0.127963	0.0513021	0.00628892
cg16158874	19	50787402	GPR4	NM_005282.1	GI:4885334	155	FALSE			0.0539587	0.0189235	0.00457423	0.0422267		-0.00748142	0.0254963	0.123657
cg03879902	19	50863712	GIPR	NM_000164.2	GI:45545425	370	TRUE	19:50863610-50864030		0.0711822	0.0259995	0.00645593	0.0463302		0.105388	0.0504016	0.0118707
cg04032871	19	50887805	QPCTL	NM_017659.1	GI:8923091	33	TRUE	19:50886180-50888626		0.0988385	0.028744	0.000645127	0.0252216		0.181516	0.0551504	0.00164805
cg03877802	19	51541776	PPP5C	NM_006247.2	GI:20127496	358	TRUE	19:51541604-51542708		0.105005	0.0340836	0.0022045	0.0348129		0.0359673	0.0395605	0.0654615
cg02303361	19	52046080	AP2S1	NM_004069.3	GI:70906429	37	TRUE	19:52045312-52046093		0.0826719	0.0308541	0.00767359	0.0491419		0.105124	0.0526274	0.0137437
cg06095560	19	52325752	SAE1	NM_005500.1	GI:4885584	232	TRUE	19:52325640-52327194		0.0996582	0.0296769	0.000858716	0.0278692		0.0344475	0.0679058	0.102174
cg15361750	19	52530972	GPR77	NM_018485.1	GI:8923872	1239	FALSE			0.0855843	0.0280819	0.0024566	0.0357063		0.0265135	0.0339999	0.076223
cg07478208	19	52615143	MEIS3	NM_001009813.1	GI:57863278	546	FALSE			0.0760601	0.0212181	0.000378439	0.0225916		0.017725	0.033453	0.10001
cg18678185	19	53586842	KDELR1	NM_006801.2	GI:32307173	220	TRUE	19:53586584-53586881		0.0823712	0.0291344	0.00492611	0.0426967		0.0195426	0.0566745	0.118327
cg01206970	19	54312999	PPFIA3	NM_003660.2	GI:41872688	1476	TRUE	19:54312898-54313129		-0.0739941	0.0247357	0.00294595	0.0373048		-0.193314	0.0604343	0.00199573
cg15046675	19	54530589	CD37	NM_001774.1	GI:4502662	42	FALSE			0.0825736	0.0296385	0.00558537	0.0440035		0.0987387	0.0613021	0.0256492
cg15299463	19	54557210	TEAD2	NM_003598.1	GI:20070102	316	TRUE	19:54556981-54557755		0.107399	0.038107	0.00506277	0.0430459		0.118343	0.044643	0.00487327
cg14060828	19	54618088	TIP39	NM_178449.2	GI:31341960	422	TRUE	19:54617272-54618257		-0.105309	0.035493	0.00318414	0.0384866		-0.0732775	0.0411744	0.0196902
cg03138668	19	54636300	SLC17A7	NM_020309.2	GI:46255058	296	TRUE	19:54636120-54637448		0.0935947	0.0309574	0.00265822	0.0364107		0.0597995	0.0538033	0.0508815
cg03312426	19	54835607	RRAS	NM_006270.2	GI:20127497	395	TRUE	19:54834938-54835823		0.108876	0.031652	0.000642349	0.0252216		0.0230915	0.0581043	0.11288
cg14576628	19	54872172	PRMT1	NM_198319.1	GI:38195083	183	TRUE	19:54871607-54873023		0.112826	0.035856	0.00177308	0.0336512		0.114253	0.0685491	0.0236169
cg24484103	19	55220648	VRK3	NM_016440.3	GI:71164885	31	TRUE	19:55219869-55221636		0.0840094	0.0310351	0.00707701	0.0478189		0.148923	0.0652486	0.00901833
cg25134071	19	56198174	KLK8	NM_144505.1	GI:21464126	1404	TRUE	19:56197518-56198259		0.179714	0.0539363	0.000941143	0.0284622		-0.128476	0.0631535	0.0129737
cg11459714	19	56212470	KLK10	NT_011109.15			TRUE	19:56211831-56213022		0.0819516	0.0303265	0.00717412	0.0479416		0.100503	0.0430915	0.008253
cg04322978	19	56561213	ETFB	NM_001014763.1	GI:62420876	271	TRUE	19:56561045-56562350		0.105597	0.033812	0.00191775	0.0337493		0.0726255	0.0582274	0.0422136
cg12530021	19	56696442	SIGLEC12	NM_033329.1	GI:16506825	413	FALSE			0.0956412	0.0306877	0.00195923	0.0337912		0.0533875	0.0431598	0.0428275
cg16293105	19	56726782	SIGLEC6	NM_198846.1	GI:38504660	94	FALSE			0.099697	0.0323082	0.00216863	0.0346845		0.0436748	0.0403629	0.0528484
cg14740251	19	56831909	SIGLEC5	NM_003830.1	GI:4502658	213	FALSE			0.0656027	0.0242981	0.00722511	0.0480016		-0.0881551	0.0358092	0.00665334
cg06491924	19	57122146	ZNF613	NM_024840.2	GI:21362002	354	TRUE	19:57121585-57123111		0.10679	0.0328938	0.00126499	0.0314773		0.0991905	0.0634687	0.0272298
cg08998501	19	57203590	ZNF615	NM_198480.2	GI:47271375	320	TRUE	19:57202673-57204218		0.0943285	0.0276725	0.000717726	0.025795		0.0358442	0.0610519	0.0942425
cg07703337	19	57539755	ZNF610	NM_173530.1	GI:27734940	739	FALSE			-0.0710124	0.0238947	0.00313538	0.0382059		-0.143734	0.0652003	0.0100511
cg21727574	19	57790725	ZNF137	NM_003438.1	GI:4507988	994	FALSE			-0.0908418	0.0340282	0.00789811	0.0497393		-0.224011	0.0879157	0.00576511
cg15205507	19	58716135	ZNF331	NM_018555.4	GI:56711311	45	TRUE	19:58715261-58716756		0.087614	0.0305181	0.00430702	0.0414208		0.0638107	0.0592054	0.0531293
cg04518808	19	59076634	PRKCG	NM_002739.3	GI:47132626	645	FALSE			0.0769678	0.0279627	0.00617842	0.0455437		0.141549	0.0515709	0.00424305
cg05252264	19	60077399	FCAR	NM_002000.2	GI:19743855	38	TRUE	19:60077372-60077579		0.06832	0.0248162	0.00616881	0.0455437		-0.0578166	0.0402989	0.0327641
cg18059223	19	60170400	LP2	NM_017852.1	GI:8923472	821	TRUE	19:60170218-60170651		-0.0882218	0.0286045	0.00218019	0.0347014		-0.169202	0.0492936	0.00143126
cg08996986	19	60275375	EPS8L1	NM_017729.2	GI:21264605	175	FALSE			-0.100587	0.0357823	0.00517622	0.043333		-0.198148	0.0704851	0.00375873
cg09846458	19	60664458	ISOC2	NM_024710.1	GI:13376006	366	TRUE	19:60663873-60665412		0.0926345	0.0298662	0.0020585	0.0345338		0.132647	0.0497176	0.0047949
cg16636110	19	62394291	ZNF264	NM_003417.2	GI:55769562	390	TRUE	19:62394167-62395368		-0.202803	0.0557082	0.00030725	0.0216788		0.0343459	0.058873	0.0944977
cg01644850	19	62885043	ZNF551	NM_138347.2	GI:34147525	174	TRUE	19:62884317-62885791		0.0766753	0.0261981	0.00361726	0.0397065		0.0719502	0.0444793	0.0254841
cg08668790	19	62912474	ZNF154	NM_003444.1	GI:38564321	100	TRUE	19:62911404-62912681		0.128176	0.040477	0.00165821	0.033022		0.00663494	0.0662664	0.143563
cg20176532	19	63150791	ZNF256	NM_005773.2	GI:37574602	98	TRUE	19:63150421-63151659		0.0809009	0.0268535	0.00275124	0.0368416		0.171355	0.0546777	0.0022147
cg27623214	19	63177538	C19orf18	NM_152474.2	GI:34303933	178	FALSE			-0.111617	0.0281389	8.61253e-05	0.0170774		-0.16352	0.0777701	0.0116982
cg23473726	19	63670381	ZNF324	NM_014347.1	GI:7657692	106	TRUE	19:63669648-63671237		0.0701546	0.0261442	0.00758561	0.0488789		0.141401	0.05698	0.00636435
cg14042128	19	63758046	CHMP2A	NM_198426.1	GI:38372932	252	TRUE	19:63757715-63758588		0.0664453	0.0240507	0.00599229	0.04523		0.108886	0.0474599	0.00890317
cg20305726	20	71613	DEFB126	NM_030931.2	GI:30061484	361	FALSE			-0.119711	0.0435709	0.00627206	0.0458208		-0.0828354	0.0661191	0.0419748
cg01200060	20	605283	SCRT2	NM_033129.1	GI:46430490	460	TRUE	20:605211-605426		0.110229	0.0342381	0.00138716	0.0321447		0.118445	0.0690107	0.0217293
cg10996143	20	1321995	FKBP1A	NM_054014.1	GI:17149835	250	TRUE	20:1321095-1322006		0.0856907	0.0296084	0.00400658	0.0405426		0.0557698	0.0485214	0.048351
cg19133883	20	1395874	NSFL1C	NM_018839.3	GI:33286431	543	TRUE	20:1394781-1395895		0.0811145	0.0280936	0.00409287	0.0408888		0.0566928	0.0563613	0.0580995
cg15722679	20	1586393	SIRPB2	NM_018556.2	GI:18426907	9	FALSE			0.102721	0.0356712	0.00419112	0.0413107		0.148183	0.0766831	0.0151518
cg11061975	20	1587325	SIRPB2	NM_018556.2	GI:18426907	923	FALSE			-0.0683801	0.0242984	0.00512736	0.0432343		-0.195902	0.058962	0.00161886
cg17758721	20	2399208	SNRPB	NM_003091.3	GI:38149990	291	TRUE	20:2398648-2399762		0.103395	0.0317309	0.0012141	0.0309495		0.137943	0.0488945	0.00370684
cg23191772	20	2592649	IDH3B	NM_174855.1	GI:28178815	194	TRUE	20:2592390-2593082		0.10831	0.0367973	0.00343201	0.0394404		0.0319853	0.0441364	0.0813522
cg17294081	20	3400173	ATRN	NM_012070.2	GI:21450847	497	TRUE	20:3399018-3400628		0.0830208	0.0292381	0.00474541	0.0424942		0.109127	0.0541921	0.0134107
cg09049660	20	3817033	PANK2	NM_024960.3	GI:24430166	453	TRUE	20:3816889-3817092		0.0891006	0.0297677	0.00292899	0.0373048		0.0561636	0.0500117	0.0501904
cg04741821	20	7948564	TXNDC13	NM_021156.2	GI:40254946	171	TRUE	20:7947615-7948683		0.0896451	0.0291764	0.00226524	0.0351479		0.125871	0.0622649	0.0133179
cg23657409	20	8060754	PLCB1	NM_182734.1	GI:33356543	542	TRUE	20:8060218-8062345		0.0740412	0.0232823	0.00158468	0.0328293		0.174134	0.0521665	0.00161886
cg07008386	20	8061630	PLCB1	NM_182734.1	GI:33356543	334	TRUE	20:8060218-8062345		0.107127	0.0341797	0.00184784	0.0337493		0.0243186	0.0401973	0.0924635
cg25307902	20	10147210	SP25	NM_003081.2	GI:18765732	267	TRUE	20:10147174-10148528		0.0986699	0.0309623	0.00154967	0.0326473		0.176752	0.0655258	0.00460104
cg14159894	20	11820261	BTBD3	NM_181443.1	GI:31317208	784	TRUE	20:11819237-11820394		0.103354	0.0324226	0.0015447	0.0326473		0.110454	0.056605	0.0147668
cg26082838	20	14266410	FLRT3	NM_013281.2	GI:38202220	140	FALSE			0.0935978	0.0321858	0.00383613	0.0403206		0.0504683	0.0514194	0.0598797
cg22276571	20	17497599	DSTN	NM_006870.3	GI:58530846	1000	TRUE	20:17497541-17499559		0.0858253	0.0304159	0.00501062	0.0429528		0.0845055	0.0533334	0.0265286
cg07334912	20	18517196	HARS2	NM_080820.3	GI:30795226	620	TRUE	20:18516277-18517534		0.086642	0.0248668	0.000547133	0.024519		0.14866	0.0528308	0.00373696
cg27394046	20	21231521	XRN2	NM_012255.3	GI:51702528	421	TRUE	20:21231476-21232638		0.0930232	0.0344432	0.00720682	0.0479704		0.148609	0.076606	0.0150166
cg09282338	20	23278591	NXT1	NM_013248.2	GI:20127526	782	TRUE	20:23278527-23280233		0.0908654	0.0291433	0.00195094	0.0337493		0.211664	0.0638802	0.00163055
cg11804789	20	24877716	CST7	NM_003650.2	GI:20302138	150	FALSE			0.0995412	0.0351549	0.00486289	0.0425734		0.157125	0.0462695	0.00149497
cg08093398	20	25330007	PSF1	NM_021067.2	GI:63999831	233	FALSE			-0.0827663	0.0270869	0.00239409	0.0357063		-0.200552	0.0571401	0.00120294
cg07072140	20	25551976	NP	NM_152667.1	GI:23308748	638	TRUE	20:25551644-25553461		0.105089	0.032912	0.00151726	0.0324939		0.048349	0.039552	0.0435951
cg11850311	20	29656206	ID1	NM_181353.1	GI:31317296	547	TRUE	20:29655510-29657847		0.0904823	0.0331833	0.00667279	0.046899		0.133726	0.0556325	0.00726793
cg03513363	20	29922406	DUSP15	NM_080611.3	GI:29826314	266	TRUE	20:29921436-29922547		-0.0829252	0.0309154	0.00760894	0.0489284		0.082475	0.0484571	0.0222121
cg10211877	20	30003394	PDRG1	NM_030815.2	GI:40807483	150	TRUE	20:30003022-30003738		0.0946337	0.0285045	0.000981482	0.028681		0.18005	0.0594216	0.00261731
cg14303674	20	30871009	MAPRE1	NM_012325.1	GI:6912493	426	TRUE	20:30870853-30872090		0.0911373	0.0314179	0.00392393	0.040431		-0.0372605	0.0371069	0.0582084
cg14594876	20	31495612	SNTA1	NM_003098.2	GI:18765742	253	TRUE	20:31494573-31496048		0.094453	0.0291167	0.00127614	0.0314808		0.156952	0.0622214	0.00599319
cg11920519	20	32598686	MAP1LC3A	NM_181509.1	GI:31563517	333	TRUE	20:32598592-32598809		-0.0927013	0.0300251	0.00215692	0.0346404		-0.26313	0.0590922	0.000167278
cg19794490	20	32876604	NCOA6	NM_014071.2	GI:32307127	490	TRUE	20:32876384-32877447		0.104909	0.0304168	0.000621323	0.0252216		0.220221	0.0560758	0.000548314
cg13368786	20	32927183	ACSS2	NM_018677.2	GI:21269869	681	FALSE			0.0983146	0.0333445	0.00337777	0.0393352		0.0622405	0.059545	0.0556074
cg04710918	20	33007633	GSS	NM_000178.2	GI:30581166	371	TRUE	20:33006404-33007650		0.0761504	0.0279252	0.00666895	0.046899		0.10477	0.0457106	0.00892097
cg24906992	20	33463175	C20orf44	NM_018244.3	GI:41327684	72	TRUE	20:33462916-33463819		0.098176	0.0349942	0.00526494	0.0436131		0.167338	0.0647356	0.0054094
cg03424436	20	33507078	CEP250	NM_007186.2	GI:21735547	514	TRUE	20:33506254-33507521		0.0876883	0.0323868	0.0070642	0.0477995		0.0582823	0.0671767	0.0690342
cg18497960	20	33716496	RBM12	NM_006047.4	GI:33469952	244	TRUE	20:33715695-33717580		0.0936073	0.0281395	0.00095919	0.0284996		0.153122	0.0567399	0.00453848
cg00714377	20	34708129	SLA2	NM_032214.2	GI:28416422	157	FALSE			0.0932689	0.0326623	0.00451616	0.0421802		0.0498607	0.0600829	0.0721541
cg14898639	20	34856494	KIAA0889	NM_152257.1	GI:23308686	388	TRUE	20:34856321-34856536		-0.113231	0.0267333	2.82115e-05	0.0165621		-0.306001	0.0593464	4.12378e-05
cg07719737	20	35351264	MANBAL	NM_022077.3	GI:51702243	201	TRUE	20:35350874-35351842		0.101778	0.0303323	0.000866826	0.0278701		0.223576	0.0653622	0.00144512
cg00495442	20	36534586	KIAA1219	NM_020336.1	GI:34787408	314	TRUE	20:36534397-36535346		0.124283	0.0344975	0.000353951	0.0224597		0.225283	0.0702479	0.00194948
cg11668512	20	39362994	ZHX3	NM_015035.3	GI:76563911	841	FALSE			-0.114607	0.0421207	0.00678913	0.0472301		-0.221681	0.0603936	0.00091152
cg11398517	20	41789039	FAM112A	NM_176791.3	GI:57165362	17	FALSE			-0.112196	0.0366822	0.0023707	0.0357063		-0.0409974	0.0598199	0.084874
cg24442290	20	42272264	C20orf111	NM_016470.6	GI:23346408	581	TRUE	20:42271844-42273488		0.0873311	0.03043	0.00432017	0.0414208		0.129916	0.0394587	0.00164805
cg25750259	20	42538376	C20orf121	NM_024331.2	GI:34147379	415	FALSE			0.104246	0.0373011	0.00544026	0.0438192		0.0866525	0.0405786	0.0111084
cg18704595	20	42714371	ADA	NM_000022.2	GI:47078294	581	TRUE	20:42713127-42714540		0.123194	0.0359126	0.000664346	0.0252216		0.0721914	0.0494969	0.0317146
cg18241647	20	43186761	WFDC12	NM_080869.1	GI:20069857	241	FALSE			-0.0699301	0.0256177	0.00661318	0.0468097		-0.107515	0.0352346	0.0025104
cg03312792	20	43283173	SEMG2	NM_003008.2	GI:38049015	251	FALSE			-0.0878253	0.0304681	0.00415401	0.0411365		-0.153273	0.0484601	0.00212254
cg05451974	20	43425336	C20orf35	NM_033542.2	GI:56676380	221	TRUE	20:43424415-43425889		0.0801078	0.0285629	0.00527912	0.0436131		0.0853823	0.0585012	0.0317146
cg00980978	20	43532138	WFDC2	NM_080733.1	GI:18379355	330	TRUE	20:43531570-43532140		0.094349	0.0281096	0.000863677	0.0278701		0.118194	0.0501705	0.00805073
cg02547439	20	44468580	ELMO2	NM_022086.6	GI:33469944	98	TRUE	20:44467473-44468925		0.0850265	0.0312403	0.00677371	0.0471974		0.176485	0.0533366	0.0016335
cg09560912	20	45563761	NCOA3	NM_006534.2	GI:32307123	303	TRUE	20:45563687-45564635		0.129857	0.0336975	0.000135192	0.0180112		0.104348	0.0510234	0.0127594
cg24448231	20	47328936	ZNFX1	NM_021035.1	GI:28626520	927	TRUE	20:47327261-47329030		0.0990987	0.0339971	0.00375436	0.0401328		0.0483636	0.0698232	0.0843918
cg04296434	20	48203403	Kua	NM_199129.1	GI:40806192	264	TRUE	20:48203148-48204296		0.0825008	0.0252059	0.00115466	0.0299771		0.110209	0.044786	0.00661621
cg24924779	20	49073405	KCNG1	NM_002237.2	GI:27436987	381	TRUE	20:49072343-49074019		0.110104	0.0323331	0.000726567	0.0258523		0.0149144	0.0424617	0.117719
cg10226546	20	49592403	NFATC2	NM_173091.2	GI:75813623	262	TRUE	20:49592243-49593041		0.0727754	0.0242417	0.00284669	0.0370341		0.107336	0.0532351	0.013359
cg05851042	20	49819573	ATP9A	NM_006045.1	GI:65301138	1258	FALSE			-0.0815807	0.0277305	0.00344841	0.0394404		-0.165967	0.0691204	0.00730862
cg08899632	20	50242407	ZFP64	NM_018197.2	GI:40806222	476	TRUE	20:50240854-50242474		0.100275	0.0345203	0.00387519	0.0403222		0.032985	0.0624876	0.100132
cg18956481	20	52223546	CYP24A1	NM_000782.3	GI:55770849	385	TRUE	20:52222583-52223813		0.0911507	0.0327657	0.00565568	0.0442931		0.158317	0.0466	0.00149497
cg13347296	20	52258494	PFDN4	NM_002623.3	GI:54792079	585	TRUE	20:52257575-52258600		0.116295	0.031179	0.000218735	0.0202647		0.083083	0.0577392	0.0325624
cg15713086	20	54367096	C20orf108	NM_080821.1	GI:18201877	333	TRUE	20:54367085-54368466		0.0888529	0.0284436	0.00191284	0.0337493		0.0858778	0.059777	0.0326769
cg19734148	20	55359526	RAE1	NM_001015885.1	GI:62739172	26	TRUE	20:55358857-55360162		0.0964327	0.0342077	0.00505203	0.0430423		0.144138	0.0500733	0.00340978
cg13904968	20	55569418	PCK1	NM_002591.2	GI:32483400	125	FALSE			-0.0829929	0.024678	0.000843942	0.0275594		-0.176778	0.0639935	0.00410829
cg22175764	20	56237370	C20orf86	NM_080674.1	GI:18129633	279	TRUE	20:56236624-56237673		0.0823255	0.0302784	0.00682904	0.0473455		0.120185	0.0563492	0.0111269
cg24607535	20	57966890	CDH26	NM_177980.1	GI:29570799	13	FALSE			-0.0882367	0.0289465	0.00245179	0.0357063		-0.153099	0.0646358	0.00766938
cg24587268	20	60246516	OSBPL2	NM_014835.2	GI:21450851	459	TRUE	20:60246348-60247965		0.0826516	0.0273921	0.0027101	0.0365838		0.0418022	0.0490182	0.0702056
cg05004940	20	61655518	C20orf195	NM_024059.2	GI:15011885	701	TRUE	20:61655490-61656229		0.101227	0.037225	0.00682134	0.0473447		0.134902	0.0454778	0.00290537
cg18611245	20	61808679	ZGPAT	NM_032527.2	GI:31563367	1156	TRUE	20:61808609-61811354		0.120562	0.0381769	0.00170702	0.0332594		0.212055	0.0677709	0.00221852
cg24524435	20	62058569	UCKL1	NM_017859.2	GI:57863311	357	TRUE	20:62057324-62059049		0.0953782	0.0337111	0.00489614	0.0425734		0.231626	0.0478037	8.03554e-05
cg15568167	20	62080974	SAMD10	NM_080621.3	GI:46048184	462	TRUE	20:62080405-62081775		0.12095	0.0367462	0.00108355	0.0293505		0.0927986	0.0517774	0.0191897
cg10271717	20	62083298	C20orf14	NM_012469.2	GI:40807484	397	TRUE	20:62082622-62083645		0.102237	0.0313959	0.00122298	0.0309495		0.0522778	0.0380672	0.0357314
cg19714241	21	14677251	STCH	NM_006948.4	GI:48928055	129	TRUE	21:14677230-14678114		0.116213	0.0317637	0.000286858	0.0216788		0.125781	0.0752296	0.0236501
cg19891733	21	26030128	GABPA	NM_002040.2	GI:34452720	558	TRUE	21:26028556-26030272		0.08547	0.0285233	0.00289813	0.0372304		0.158187	0.0626699	0.00599319
cg11189837	21	27140467	ADAMTS1	NM_006988.3	GI:50845383	868	TRUE	21:27140235-27141093		0.130717	0.0353526	0.000247555	0.0209767		0.0108795	0.0339207	0.120825
cg25388528	21	30909849	KRTAP20-1	NM_181615.1	GI:31791019	796	FALSE			-0.0773062	0.0252824	0.00237764	0.0357063		-0.0957039	0.0485617	0.0143126
cg18841894	21	31953606	SOD1	NM_000454.4	GI:48762945	200	TRUE	21:31953501-31954668		0.105655	0.0373004	0.00484746	0.0425734		0.112621	0.0504978	0.00980267
cg25048564	21	32166623	HUNK	NM_014586.1	GI:7657213	876	TRUE	21:32166484-32168605		0.0949425	0.033095	0.00433509	0.0414208		0.0485977	0.0396456	0.0434002
cg06510830	21	32573187	C21orf45	NM_018944.2	GI:45827699	60	TRUE	21:32572667-32573825		0.104328	0.0295193	0.000455935	0.0240609		0.0966017	0.0634192	0.0289341
cg25505974	21	32906522	C21orf59	NM_021254.1	GI:11037060	262	TRUE	21:32905587-32907707		0.0865805	0.0298169	0.00388819	0.0403689		0.00121087	0.0581701	0.151824
cg18043104	21	33774518	TMEM50B	NM_006134.4	GI:40538810	398	TRUE	21:33772971-33774812		0.0791412	0.0270535	0.0036332	0.0397065		0.0827051	0.0596929	0.035111
cg04383274	21	33785581	C21orf55	NM_017833.2	GI:40254907	69	TRUE	21:33785383-33786260		0.0841837	0.031543	0.00791533	0.0498227		0.108794	0.039273	0.00406279
cg13617782	21	33837823	SON	NM_032195.1	GI:21040313	603	TRUE	21:33836067-33837901		0.0961072	0.0334772	0.00430775	0.0414208		0.115066	0.0469549	0.00673447
cg22407574	21	33882453	DONSON	NM_017613.2	GI:22035582	431	TRUE	21:33881945-33883308		0.0679824	0.0243382	0.00546473	0.0438192		0.0914423	0.0531994	0.0216864
cg15249164	21	34210056	ATP5O	NM_001697.2	GI:41327758	28	TRUE	21:34209538-34210248		0.0984619	0.0334701	0.00344976	0.0394404		0.0885813	0.0410829	0.0107443
cg04409427	21	34657893	KCNE2	NM_172201.1	GI:27436977	300	FALSE			-0.0820441	0.0262992	0.00193958	0.0337493		-0.167874	0.0563532	0.00286284
cg23361608	21	37368259	DSCR5	NM_153681.1	GI:24497596	995	TRUE	21:37366596-37368679		0.072453	0.0262705	0.00607842	0.0453467		0.0899392	0.0570248	0.0267835
cg14982472	21	42492720	ABCG1	NM_016818.2	GI:46592897	148	FALSE			0.109474	0.0366703	0.00300357	0.0373048		0.077659	0.0728841	0.053936
cg25791888	21	43904460	HSF2BP	NM_007031.1	GI:5901979	658	TRUE	21:43901841-43904974		0.0859742	0.0247184	0.000559341	0.024519		0.148016	0.0521228	0.0036331
cg15893253	21	44020167	CSTB	NM_000100.2	GI:20357564	520	TRUE	21:44019939-44021926		0.0850572	0.0301278	0.00498796	0.0429155		0.0459616	0.0559573	0.0727557
cg20451718	21	45184800	C21orf67	NM_058188.1	GI:17158018	612	TRUE	21:45183504-45184998		0.0780095	0.0282731	0.00605691	0.0453467		0.107449	0.0463261	0.00847001
cg04595021	21	45541263	C21orf86	NM_153454.1	GI:23592235	323	FALSE			-0.118193	0.036644	0.00135937	0.0321447		-0.160282	0.0855308	0.0167059
cg12090242	22	16491911	ATP6V1E1	NM_001696.2	GI:19913433	376	TRUE	22:16490381-16492018		0.0797819	0.0286938	0.00568031	0.0444026		0.0808013	0.0513922	0.0268501
cg03887534	22	16501194	BCL2L13	NM_015367.2	GI:45243500	291	TRUE	22:16500945-16502116		0.0883922	0.0321506	0.00623799	0.0457054		0.102416	0.0625169	0.0247057
cg16281796	22	16940863	PEX26	NM_017929.2	GI:32307138	174	TRUE	22:16940385-16941587		0.0778875	0.026795	0.00385123	0.0403206		0.0808562	0.0521421	0.0277245
cg23957084	22	17798954	MRPL40	NM_003776.2	GI:26638658	1082	TRUE	22:17798583-17800899		0.101386	0.0302676	0.000884586	0.0280091		0.0540072	0.0457008	0.0463036
cg17881637	22	17800236	MRPL40	NM_003776.2	GI:26638658	200	TRUE	22:17798583-17800899		0.0852333	0.0277268	0.00225403	0.035111		0.183844	0.0588278	0.00221852
cg02887841	22	18124670	TBX1	NM_080646.1	GI:18104949	444	TRUE	22:18123862-18124770		0.0829038	0.0294524	0.00511718	0.0432325		0.152269	0.0518881	0.00306764
cg25990314	22	18221927	GNB1L	NM_053004.1	GI:17402901	535	TRUE	22:18221788-18223071		0.0895442	0.0317886	0.00508563	0.0431255		0.057722	0.0598859	0.0611918
cg18251360	22	18447313	DGCR8	NM_022720.5	GI:51093841	521	TRUE	22:18446579-18448391		0.138727	0.0395846	0.000508161	0.024519		0.103902	0.0646234	0.0257304
cg21244955	22	19522955	PIK4CA	NM_058004.1	GI:17105399	46	FALSE			-0.0836332	0.0274312	0.00244728	0.0357063		-0.203986	0.0707564	0.00341194
cg17353431	22	19686784	THAP7	NM_030573.2	GI:56788348	380	TRUE	22:19685644-19687299		0.156825	0.0461508	0.000745452	0.0258523		0.0859793	0.0727844	0.0463036
cg14844130	22	20928937	VPREB1	NM_007128.2	GI:18379350	263	FALSE			0.107218	0.0311984	0.000649604	0.0252216		0.0444006	0.0556412	0.0746558
cg18593668	22	21741986	GZ	NM_002073.2	GI:45580725	683	FALSE			0.0916833	0.027112	0.000790229	0.0267059		0.134766	0.0583103	0.0086542
cg13894021	22	21817383	RAB36	NM_004914.2	GI:31795534	130	TRUE	22:21817260-21818058		0.104567	0.0270007	0.000125353	0.0180112		0.204115	0.0646396	0.00212592
cg25555137	22	21852748	BCR	NM_004327.2	GI:11038638	196	TRUE	22:21852088-21854639		0.0773648	0.0282876	0.00651184	0.0464864		0.100033	0.0610745	0.0247057
cg17976381	22	22459829	SMARCB1	NM_003073.3	GI:55956799	679	TRUE	22:22458930-22459915		0.0834066	0.025364	0.00109525	0.0293505		0.0851945	0.0474732	0.0191417
cg10927536	22	25210188	LOC402055	NM_001013694.1	GI:61966838	342	TRUE	22:25209285-25210220		0.0847192	0.0274872	0.00219499	0.0347244		0.221459	0.0932151	0.00757621
cg16189954	22	27468267	CHEK2	NM_007194.3	GI:54112404	445	TRUE	22:27467568-27468796		0.0719017	0.0256093	0.00523074	0.0435569		0.158129	0.0520911	0.00257321
cg01407797	22	27498514	FLJ33814	NM_173510.1	GI:27735132	193	TRUE	22:27498462-27499642		0.0851397	0.0267845	0.00159241	0.0328654		0.108735	0.0516685	0.011682
cg20436912	22	29232642	SEC14L4	NM_174977.2	GI:30410718	960	FALSE			0.131623	0.0330758	8.17869e-05	0.017049		-0.0786191	0.0360646	0.0103883
cg00059424	22	29318148	PES1	NM_014303.2	GI:22091458	254	TRUE	22:29317492-29318619		0.112002	0.0305753	0.000282047	0.0216564		0.0771186	0.05921	0.0392753
cg00518989	22	29938519	LIMK2	NM_005569.3	GI:73390104	269	TRUE	22:29937851-29938693		0.081179	0.0267189	0.00253285	0.0358304		0.160429	0.055297	0.00322827
cg18688305	22	30216456	EIF4ENIF1	NM_019843.2	GI:10947034	752	TRUE	22:30215026-30216476		0.0764193	0.0279743	0.00657369	0.0467331		0.0236425	0.0446927	0.100054
cg20162146	22	34125394	MCM5	NM_006739.2	GI:23510447	734	TRUE	22:34125141-34127172		-0.171752	0.0467644	0.000272023	0.021533		-0.161221	0.0476857	0.0015119
cg05976325	22	34360606	LOC284912	NM_203375.1	GI:42794615	522	FALSE			-0.0784104	0.0276622	0.00481743	0.0425734		-0.173626	0.044773	0.000580668
cg13810225	22	35114269	MYH9	NM_002473.3	GI:51317362	342	TRUE	22:35112802-35114593		0.113496	0.0286171	8.63475e-05	0.0170774		0.152386	0.0549139	0.00402376
cg27611781	22	36384129	PDXP	NM_020315.3	GI:34147500	555	TRUE	22:36384083-36385517		0.0950362	0.0312087	0.00247652	0.0357063		0.0945682	0.0623119	0.0292061
cg20120491	22	37295880	DMC1	NM_007068.2	GI:23238218	255	TRUE	22:37295484-37296809		0.10159	0.029156	0.000546902	0.024519		0.0686213	0.0498213	0.0354928
cg02002676	22	37708386	APOBEC3B	NM_004900.3	GI:22907024	35	FALSE			0.125128	0.0421585	0.00317411	0.0384678		0.100491	0.0402505	0.00627046
cg04419707	22	38046169	RPL3	NM_000967.3	GI:76496470	553	TRUE	22:38044845-38047084		0.0910903	0.031286	0.00379436	0.0402151		0.0890002	0.0612528	0.0319919
cg25556101	22	38258711	RPS19BP1	NM_194326.2	GI:55775474	95	TRUE	22:38258000-38259162		0.0883128	0.0293409	0.00277611	0.0368723		0.198268	0.0561197	0.00115982
cg04316770	22	39097164	RUTBC3	NM_015705.4	GI:55953121	623	TRUE	22:39095923-39097218		0.074292	0.0276362	0.00747836	0.0486641		0.128823	0.0617673	0.0119336
cg19961382	22	40012488	RANGAP1	NM_002883.2	GI:38201688	326	TRUE	22:40011316-40012615		0.11824	0.0340931	0.000579934	0.0250132		0.196625	0.0622518	0.00212592
cg05593780	22	40194929	PHF5A	NM_032758.3	GI:55925655	275	TRUE	22:40194305-40195454		0.0818475	0.0279354	0.00358177	0.0397065		0.0489055	0.052952	0.064292
cg25447894	22	40287389	CSDC2	NM_014460.2	GI:46048172	376	FALSE			-0.140963	0.044256	0.00155809	0.0326966		0.0282479	0.0673523	0.110895
cg02261346	22	42229926	MPPED1	NM_001585.2	GI:31542268	73	FALSE			-0.0738015	0.0274215	0.00740921	0.0485044		-0.252279	0.0662551	0.000659055
cg03580876	22	45110338	TRMU	NM_018006.3	GI:56699391	352	TRUE	22:45109458-45111250		0.0796037	0.0275596	0.00407862	0.0408888		0.137868	0.0545889	0.00598769
cg15149938	22	48404396	LOC348645	NM_198851.1	GI:38502313	176	FALSE			-0.0873916	0.0273375	0.00149824	0.0324751		-0.204558	0.0654218	0.00221852
cg24856732	22	49310352	SCO2	NM_005138.1	GI:4826991	486	TRUE	22:49309999-49312129		0.116653	0.0320567	0.000308983	0.0216788		0.174441	0.0625486	0.00390256
cg26902873	X	3640820	PRKX	NM_005044.1	GI:4826947	841	TRUE	X:3640211-3642103		0.0929524	0.029334	0.00164649	0.0330171		0.0898474	0.0602832	0.0303164
cg02620228	X	13617615	RAB9A	NM_004251.3	GI:34147553	353	TRUE	X:13616881-13617663		0.10376	0.0301793	0.00064617	0.0252216		0.102289	0.0742116	0.0354732
cg08214328	X	16641016	CTPS2	NM_019857.3	GI:28559082	36	TRUE	X:16639777-16641411		0.0951334	0.0330995	0.00426336	0.0413992		0.137991	0.050045	0.00414926
cg01872771	X	18148902	CXorf20	NM_153346.2	GI:34222211	22	TRUE	X:18146563-18149630		-0.0688931	0.0237569	0.00393485	0.0404524		-0.213737	0.0665152	0.00192454
cg21836062	X	33267582	DMD	NM_000109.2	GI:5032280	65	FALSE			-0.134295	0.0494147	0.00685416	0.047419		-0.164082	0.0747273	0.0101617
cg04735237	X	48641536	TIMM17B	NM_005834.1	GI:5032180	1166	FALSE			-0.0932937	0.0321974	0.00396407	0.0404524		-0.17771	0.0679234	0.00521526
cg10417559	X	48930299	LMO6	NM_006150.3	GI:7710128	579	FALSE			0.0966012	0.0337067	0.00437351	0.0415293		-0.0662141	0.0355688	0.0170369
cg04920616	X	49008232	FOXP3	NM_014009.2	GI:31982942	0	FALSE			-0.0878965	0.0314016	0.00536822	0.043662		-0.0867967	0.0422704	0.0125979
cg01632517	X	52669521	SSX8	NM_174961.2	GI:31581528	618	TRUE	X:52669203-52669550		-0.0789363	0.0279863	0.00502888	0.0429701		-0.20861	0.0459315	0.000127311
cg04927982	X	53271378	SMCX	NM_004187.1	GI:11321604	49	TRUE	X:53270230-53271428		0.111881	0.0333948	0.000882706	0.0280091		0.124006	0.0622584	0.0138549
cg13837202	X	55263702	PAGE5	NM_130467.3	GI:61743934	186	TRUE	X:55263379-55263750		-0.125939	0.0350469	0.000366319	0.0224984		-0.234367	0.0709976	0.0016335
cg26561773	X	65176115	VSIG4	NM_007268.1	GI:6005957	495	FALSE			-0.0869631	0.0315182	0.00605697	0.0453467		0.00306374	0.0721021	0.149499
cg04397441	X	70669748	OGT	NM_003605.3	GI:32307145	90	TRUE	X:70669298-70670748		0.128393	0.0465588	0.00608389	0.0453467		-0.017451	0.0582446	0.123156
cg02575859	X	71414026	RPS4X	NM_001007.3	GI:39812410	160	TRUE	X:71413266-71414470		0.0952385	0.0323581	0.00343359	0.0394404		0.146913	0.0502036	0.00309472
cg17354708	X	71709900	HDAC8	NM_018486.1	GI:8923768	522	FALSE			0.134309	0.0419661	0.00147981	0.0324514		0.107142	0.0621395	0.0215371
cg27344326	X	72014529	DMRTC1	NM_033053.1	GI:33438589	106	TRUE	X:72014516-72014901		0.0818005	0.0289004	0.00487898	0.0425734		-0.00609879	0.0370989	0.136751
cg17694877	X	95826287	DIAPH2	NM_007309.1	GI:6382070	78	TRUE	X:95826128-95827322		0.177829	0.0619876	0.00433513	0.0414208		-0.0729747	0.0685732	0.0540156
cg14457691	X	100627593	ARMCX4	NM_152583.1	GI:22749204	475	TRUE	X:100626789-100627717		0.123851	0.0428882	0.00408684	0.0408888		-0.0307088	0.0446878	0.0848058
cg00238052	X	101266947	TCEAL2	NM_080390.3	GI:55925649	369	TRUE	X:101266930-101267887		0.11258	0.0395405	0.00463388	0.04228		-0.077577	0.0416663	0.0170369
cg20849987	X	114430726	LUZP4	NM_016383.2	GI:52856413	149	TRUE	X:114430406-114430839		-0.172045	0.052297	0.00108999	0.0293505		-0.107413	0.0674609	0.0262892
cg02232922	X	118416837	LOC203427	NM_145305.1	GI:21687150	214	FALSE			0.0877916	0.0313456	0.0053413	0.0436131		0.0279297	0.051438	0.0987061
cg04336572	X	119380030	ATP1B4	NM_012069.2	GI:12965168	35	FALSE			-0.102262	0.0371124	0.00612388	0.045423		-0.157552	0.0611103	0.00548633
cg08846002	X	134304692	ZNF75	NM_007131.2	GI:41152069	931	FALSE			-0.0900932	0.0323595	0.00561746	0.0440766		-0.0415787	0.0487312	0.0702056
cg21462299	X	135441718	VGLL1	NM_016267.2	GI:31543932	259	FALSE			-0.0750294	0.0264411	0.00477266	0.042547		-0.100797	0.063291	0.0262891
cg18003791	X	151370895	GABRA3	NM_000808.2	GI:34734069	409	FALSE			0.0990196	0.0350582	0.00496933	0.0429155		0.187592	0.0700501	0.00464618
cg10349665	X	151748843	NSDHL	NM_015922.1	GI:8393515	1324	FALSE			-0.0819491	0.0296004	0.0058887	0.0450258		-0.202247	0.0712945	0.00364818
cg06306751	X	153904199	F8	NM_000132.2	GI:10518504	7	FALSE			0.0948692	0.0229828	4.44425e-05	0.0165621		0.0028441	0.0491416	0.147826
Footnotes: Gene represent the gene nearest to the given CpG site. *coefficient estimate reflects the estimated difference in the methylation M-values between EOC cases and controls. Models were adjusted for differential leukocyte cell counts described above, as well as age (continuous), current smoking status (yes vs. no), alcohol consumption (never, former, and current), study enrollment year (1…
