# Supplementary material for: Integrative genomic analysis identifies epigenetic marks that mediate genetic risk for epithelial ovarian cancer
Source: BMC Med Genomics. 2014 Jan 30;7:8. doi: 10.1186/1755-8794-7-8 (PMC3916313; doi:10.1186/1755-8794-7-8)
Supplement: Additional file 6: Table S5 — Statistically significant CpG/SNP pairs obtained from examining the association between methylation and genotype. Results obtained for non-statistically significant CpG/SNP associations are available from the authors upon request. [file 1755-8794-7-8-S6.xlsx]

## Sheet: Table S3
Table S5: Statistically significant CpG/SNP pairs obtained from examining the association between methylation and genotype.
CpG/SNP pair			CpG Information								SNP information																								Results from examining the association between methylation and genotype
CpG me	SNP me		CpG me	Chromosome	ChromosomePosition	Gene	Distance_to_TSS	CPG_ISLAND	CPG_ISLAND_LOCATIONS		SNP	Chromosome	chromPosition	Allele1	Allele2	Band	Gene	Predicted.function	Genotype1	Count	Frequency	Genotype2	Count	Frequency	Genotype3	Count	Frequency	Allele1	Count	Frequency	Allele2	Count	Frequency		coefficient estimate*	standard error	p-value	q-value
cg00021527	rs9830785		cg00021527	17	31160293	TAF15	308	TRUE	17:31159972-31161314		rs9830785	chr3	119442572	T	C	q13.33	C3orf15	intronic	CC	9	0.0545	TT	94	0.5697	CT	62	0.3758	C	80	0.2424	T	250	0.7576		-0.0959696	0.0170519	3.31337e-08	0.00989386
cg00021527	rs10488500		cg00021527	17	31160293	TAF15	308	TRUE	17:31159972-31161314		rs10488500	chr7	76841259	A	G	q11.23	CCDC146	intronic	AA	133	0.8061	GG	1	0.0061	AG	31	0.1879	A	297	0.9	G	33	0.1		0.137579	0.0262378	2.48603e-07	0.0373996
cg00021527	rs1290429		cg00021527	17	31160293	TAF15	308	TRUE	17:31159972-31161314		rs1290429	chr11	59826115	T	C	q12.1	MS4A3	intronic	CC	54	0.3313	TT	26	0.1595	CT	83	0.5092	C	191	0.5859	T	135	0.4141		-0.0812773	0.0163389	9.50852e-07	0.0715226
cg00021527	rs481950		cg00021527	17	31160293	TAF15	308	TRUE	17:31159972-31161314		rs481950	chr11	59830103	A	G	q12.1	MS4A3	intronic	AA	30	0.1829	GG	57	0.3476	AG	77	0.4695	A	137	0.4177	G	191	0.5823		-0.0820359	0.0162897	7.03582e-07	0.0685165
cg00184893	rs12858374		cg00184893	17	7962430	ALOXE3	102	FALSE			rs12858374	chrX	91063807	T	C	q21.31	PCDH11X	intronic	CC	22	0.1375	TT	115	0.7188	CT	23	0.1438	C	67	0.2094	T	253	0.7906		-0.102799	0.019719	2.9034e-07	0.0845984
cg00207534	rs9388721		cg00207534	16	70487013	KIAA0174	66	TRUE	16:70486249-70487758		rs9388721	chr6	129971929	C	T	q22.33	ARHGAP18	intronic	CC	95	0.5758	TT	15	0.0909	CT	55	0.3333	C	245	0.7424	T	85	0.2576		0.106404	0.0181321	8.85962e-09	0.00266567
cg00295206	rs2700681		cg00295206	3	129927503	RAB7	166	TRUE	3:129927452-129928610		rs2700681	chr7	33636543	A	G	p14.3	BBS9	intronic	AA	121	0.7333	GG	3	0.0182	AG	41	0.2485	A	283	0.8576	G	47	0.1424		-0.107252	0.0205612	2.85636e-07	0.0853994
cg00661485	rs1896974		cg00661485	5	169465950	FOXI1	455	TRUE	5:169465816-169466196		rs1896974	chr6	51876267	G	A	p12.2	PKHD1	intronic	AA	42	0.2545	GG	48	0.2909	AG	75	0.4545	A	159	0.4818	G	171	0.5182		0.0770692	0.0151492	5.45423e-07	0.0395801
cg00661485	rs9296669		cg00661485	5	169465950	FOXI1	455	TRUE	5:169465816-169466196		rs9296669	chr6	51890823	G	A	p12.2	PKHD1	coding	AA	19	0.2135	GG	26	0.2921	AG	44	0.4944	A	82	0.4607	G	96	0.5393		0.0798611	0.0151436	2.13248e-07	0.0311889
cg00661485	rs9370092		cg00661485	5	169465950	FOXI1	455	TRUE	5:169465816-169466196		rs9370092	chr6	51894955	A	G	p12.2	PKHD1	intronic	AA	35	0.2121	GG	46	0.2788	AG	84	0.5091	A	154	0.4667	G	176	0.5333		0.0754409	0.0154663	1.51824e-06	0.0634436
cg00661485	rs9370096		cg00661485	5	169465950	FOXI1	455	TRUE	5:169465816-169466196		rs9370096	chr6	51914956	G	A	p12.2	PKHD1	coding	AA	41	0.2485	GG	48	0.2909	AG	76	0.4606	A	158	0.4788	G	172	0.5212		0.076985	0.0152632	6.76555e-07	0.0395801
cg00661485	rs4715273		cg00661485	5	169465950	FOXI1	455	TRUE	5:169465816-169466196		rs4715273	chr6	51929476	T	G	p12.2	PKHD1	intronic	GG	41	0.2485	TT	48	0.2909	GT	76	0.4606	G	158	0.4788	T	172	0.5212		0.076985	0.0152632	6.76555e-07	0.0395801
cg00661485	rs17679143		cg00661485	5	169465950	FOXI1	455	TRUE	5:169465816-169466196		rs17679143	chr7	35729609	T	C	p14.2	HERPUD2	intronic	CC	0	0	TT	134	0.8121	CT	31	0.1879	C	31	0.0939	T	299	0.9061		-0.117106	0.0236641	1.08166e-06	0.0634436
cg00661485	rs3787538		cg00661485	5	169465950	FOXI1	455	TRUE	5:169465816-169466196		rs3787538	chr20	61303004	T	C	q13.33	SLCO4A1	intronic	CC	13	0.0788	TT	66	0.4	CT	86	0.5212	C	112	0.3394	T	218	0.6606		0.0825335	0.0156128	1.99824e-07	0.0311889
cg00707317	rs6893481		cg00707317	1	181654187	NMT2	173	TRUE	1:181652477-181654409		rs6893481	chr5	33500988	T	C	p13.3			CC	122	0.7394	TT	3	0.0182	CT	40	0.2424	C	284	0.8606	T	46	0.1394		0.0910248	0.0184102	1.10137e-06	0.0823475
cg00707317	rs10482655		cg00707317	1	181654187	NMT2	173	TRUE	1:181652477-181654409		rs10482655	chr5	142705895	T	G	q31.3	NR3C1	intronic	GG	6	0.0366	TT	96	0.5854	GT	62	0.378	G	74	0.2256	T	254	0.7744		-0.0791405	0.0154432	4.52998e-07	0.0729419
cg00707317	rs2963156		cg00707317	1	181654187	NMT2	173	TRUE	1:181652477-181654409		rs2963156	chr5	142758496	T	C	q31.3	NR3C1	intronic	CC	97	0.5879	TT	6	0.0364	CT	62	0.3758	C	256	0.7758	T	74	0.2242		-0.0773719	0.0155947	1.01322e-06	0.0823475
cg00707317	rs7857377		cg00707317	1	181654187	NMT2	173	TRUE	1:181652477-181654409		rs7857377	chr9	119792250	A	G	q33.1	ASTN2	intronic	AA	50	0.303	GG	29	0.1758	AG	86	0.5212	A	186	0.5636	G	144	0.4364		-0.0640874	0.0131249	1.48119e-06	0.0885965
cg00707317	rs7239949		cg00707317	1	181654187	NMT2	173	TRUE	1:181652477-181654409		rs7239949	chr18	46618828	T	G	q21.1	DYM	intronic	GG	0	0	TT	148	0.897	GT	17	0.103	G	17	0.0515	T	313	0.9485		-0.143174	0.0280195	4.87788e-07	0.0729419
cg00737514	rs6738313		cg00737514	4	37569708	TBC1D1	593	TRUE	4:37567883-37569855		rs6738313	chr2	3403361	T	C	p25.3	TTC15	intronic	CC	65	0.3939	TT	14	0.0848	CT	86	0.5212	C	216	0.6545	T	114	0.3455		-0.107904	0.0205541	2.40853e-07	0.0719739
cg00762512	rs6893481		cg00762512	4	39137001	LIAS	59	TRUE	4:39136382-39137377		rs6893481	chr5	33500988	T	C	p13.3			CC	122	0.7394	TT	3	0.0182	CT	40	0.2424	C	284	0.8606	T	46	0.1394		0.104585	0.0184414	2.61995e-08	0.00775025
cg01316071	rs17181630		cg01316071	14	94946749	C14orf139	569	TRUE	14:94946744-94946949		rs17181630	chr12	66992513	A	G	q14.3	GRIP1	intronic	AA	119	0.7212	GG	6	0.0364	AG	40	0.2424	A	278	0.8424	G	52	0.1576		-0.112477	0.0213019	2.06639e-07	0.05804
cg01495509	rs4457945		cg01495509	5	169748956	KCNMB1	260	FALSE			rs4457945	chr15	54608127	A	G	q21.3	UNC13C	intronic	AA	59	0.3576	GG	22	0.1333	AG	84	0.5091	A	202	0.6121	G	128	0.3879		-0.0938977	0.0164512	2.14889e-08	0.00637998
cg01918706	rs12162264		cg01918706	1	200577464	UBE2T	243	TRUE	1:200576920-200578016		rs12162264	chr19	40273416	G	A	q13.2	LEUTX	intronic	AA	2	0.0123	GG	126	0.7778	AG	34	0.2099	A	38	0.1173	G	286	0.8827		0.146965	0.0266159	5.86274e-08	0.0175595
cg02002676	rs9483632		cg02002676	22	37708386	APOBEC3B	35	FALSE			rs9483632	chr6	134259753	T	C	q23.2			CC	1	0.0061	TT	146	0.8848	CT	18	0.1091	C	20	0.0606	T	310	0.9394		0.176632	0.0326008	1.01473e-07	0.0293788
cg02040734	rs2269248		cg02040734	10	104200971	C10orf95	319	TRUE	10:104199351-104201084		rs2269248	chr1	64102114	A	G	p31.3	PGM1	intronic	AA	72	0.4364	GG	17	0.103	AG	76	0.4606	A	220	0.6667	G	110	0.3333		-0.0741542	0.0135283	7.23872e-08	0.0210627
cg02239021	rs7057662		cg02239021	1	54438021	MRPL37	407	TRUE	1:54437796-54439080		rs7057662	chrX	12216705	C	A	p22.2	FRMPD4	intronic	AA	24	0.1472	CC	102	0.6258	AC	37	0.227	A	85	0.2607	C	241	0.7393		0.110005	0.0206589	1.64445e-07	0.0473353
cg02376163	rs857355		cg02376163	5	147743417	FBXO38	322	TRUE	5:147743361-147744002		rs857355	chrX	12140848	G	A	p22.2			AA	22	0.1333	GG	108	0.6545	AG	35	0.2121	A	79	0.2394	G	251	0.7606		0.119352	0.0224638	1.74113e-07	0.0520793
cg02388150	rs11171911		cg02388150	8	41284856	SFRP1		TRUE	8:41284820-41286784		rs11171911	chr12	57017515	C	T	q13.3	BAZ2A	intronic	CC	35	0.2134	TT	51	0.311	CT	78	0.4756	C	148	0.4512	T	180	0.5488		0.0883696	0.0165615	1.59206e-07	0.0448653
cg02399449	rs1710885		cg02399449	7	89870786	CLDN12	54	TRUE	7:89870455-89871179		rs1710885	chr3	11038807	T	C	p25.3	SLC6A1	intronic	CC	6	0.0364	TT	108	0.6545	CT	51	0.3091	C	63	0.1909	T	267	0.8091		0.116075	0.0208925	4.87665e-08	0.0141735
cg02399449	rs234427		cg02399449	7	89870786	CLDN12	54	TRUE	7:89870455-89871179		rs234427	chr6	4629654	A	C	p25.1			AA	133	0.8061	CC	3	0.0182	AC	29	0.1758	A	295	0.8939	C	35	0.1061		0.121462	0.0238026	5.04888e-07	0.0733705
cg02548238	rs3822482		cg02548238	5	121440949	LOX		TRUE	5:121440312-121442369		rs3822482	chr5	35232227	A	G	p13.2	PRLR	5upstream	AA	147	0.8909	GG	1	0.0061	AG	17	0.103	A	311	0.9424	G	19	0.0576		-0.169774	0.0308632	6.53075e-08	0.0193449
cg02548238	rs2158856		cg02548238	5	121440949	LOX		TRUE	5:121440312-121442369		rs2158856	chr7	20735885	G	A	p21.1	ABCB5	intronic	AA	112	0.6788	GG	8	0.0485	AG	45	0.2727	A	269	0.8152	G	61	0.1848		0.0913333	0.0174352	2.5513e-07	0.0377863
cg02549910	rs254287		cg02549910	2	178191847	FLJ13946	93	TRUE	2:178191292-178192213		rs254287	chr5	132172048	C	A	q31.1			AA	132	0.8	CC	1	0.0061	AC	32	0.1939	A	296	0.897	C	34	0.103		0.160375	0.0314881	5.298e-07	0.053135
cg02549910	rs803224		cg02549910	2	178191847	FLJ13946	93	TRUE	2:178191292-178192213		rs803224	chr5	132206504	G	A	q31.1	UQCRQ	3downstream	AA	132	0.8	GG	1	0.0061	AG	32	0.1939	A	296	0.897	G	34	0.103		0.153423	0.0309325	1.02052e-06	0.0625549
cg02549910	rs11758206		cg02549910	2	178191847	FLJ13946	93	TRUE	2:178191292-178192213		rs11758206	chr6	39296416	C	T	p21.2			CC	143	0.8667	TT	1	0.0061	CT	21	0.1273	C	307	0.9303	T	23	0.0697		0.175279	0.0356365	1.24745e-06	0.0625549
cg02549910	rs11758789		cg02549910	2	178191847	FLJ13946	93	TRUE	2:178191292-178192213		rs11758789	chr6	39296978	C	T	p21.2			CC	143	0.8667	TT	1	0.0061	CT	21	0.1273	C	307	0.9303	T	23	0.0697		0.176353	0.0356006	1.05307e-06	0.0625549
cg02549910	rs9380854		cg02549910	2	178191847	FLJ13946	93	TRUE	2:178191292-178192213		rs9380854	chr6	39357257	A	G	p21.2	KIF6	intronic	AA	139	0.8424	GG	1	0.0061	AG	25	0.1515	A	303	0.9182	G	27	0.0818		0.174054	0.0323081	1.18552e-07	0.0356696
cg02549910	rs9533775		cg02549910	2	178191847	FLJ13946	93	TRUE	2:178191292-178192213		rs9533775	chr13	44697956	C	T	q14.11			CC	34	0.2061	TT	53	0.3212	CT	78	0.4727	C	146	0.4424	T	184	0.5576		-0.105726	0.020136	2.39842e-07	0.0360816
cg02631957	rs257699		cg02631957	5	122875865	CSNK1G3	87	TRUE	5:122875396-122876666		rs257699	chr5	66134711	T	C	q12.3	MAST4	intronic	CC	2	0.0121	TT	118	0.7152	CT	45	0.2727	C	49	0.1485	T	281	0.8515		0.11877	0.0230377	3.88133e-07	0.0227966
cg02631957	rs2252372		cg02631957	5	122875865	CSNK1G3	87	TRUE	5:122875396-122876666		rs2252372	chr10	30658815	T	C	p11.23	LOC729668	non-coding intronic	CC	38	0.2317	TT	38	0.2317	CT	88	0.5366	C	164	0.5	T	164	0.5		0.0766237	0.0156728	1.44218e-06	0.0766167
cg02631957	rs2297039		cg02631957	5	122875865	CSNK1G3	87	TRUE	5:122875396-122876666		rs2297039	chr10	30663368	T	C	p11.23	LOC729668	non-coding	CC	20	0.1212	TT	64	0.3879	CT	81	0.4909	C	121	0.3667	T	209	0.6333		0.0941463	0.0168904	4.44879e-08	0.0145108
cg02631957	rs2244787		cg02631957	5	122875865	CSNK1G3	87	TRUE	5:122875396-122876666		rs2244787	chr10	30677579	G	T	p11.23			GG	37	0.2256	TT	37	0.2256	GT	90	0.5488	G	164	0.5	T	164	0.5		0.0842254	0.0155976	1.11038e-07	0.0163042
cg02631957	rs2244677		cg02631957	5	122875865	CSNK1G3	87	TRUE	5:122875396-122876666		rs2244677	chr10	30678440	G	A	p11.23			AA	37	0.2256	GG	41	0.25	AG	86	0.5244	A	160	0.4878	G	168	0.5122		0.080951	0.0156587	3.61273e-07	0.0227966
cg02631957	rs4806637		cg02631957	5	122875865	CSNK1G3	87	TRUE	5:122875396-122876666		rs4806637	chr19	55555988	A	G	q13.42	RDH13	3utr	AA	128	0.7758	GG	1	0.0061	AG	36	0.2182	A	292	0.8848	G	38	0.1152		0.158854	0.0305102	2.99918e-07	0.0227966
cg02631957	rs11084387		cg02631957	5	122875865	CSNK1G3	87	TRUE	5:122875396-122876666		rs11084387	chr19	55565352	G	A	q13.42	RDH13	intronic	AA	2	0.0121	GG	121	0.7333	AG	42	0.2545	A	46	0.1394	G	284	0.8606		0.134625	0.0264656	5.46943e-07	0.0267701
cg02681442	rs6061807		cg02681442	14	28305759	FOXG1B	279	TRUE	14:28304543-28307751		rs6061807	chr20	60337752	A	G	q13.33	CDH4	intronic	AA	91	0.5515	GG	12	0.0727	AG	62	0.3758	A	244	0.7394	G	86	0.2606		0.111186	0.0196663	2.88219e-08	0.00842474
cg02681442	rs1539470		cg02681442	14	28305759	FOXG1B	279	TRUE	14:28304543-28307751		rs1539470	chr20	60338466	A	C	q13.33	CDH4	intronic	AA	112	0.6788	CC	6	0.0364	AC	47	0.2848	A	271	0.8212	C	59	0.1788		0.111805	0.020638	1.01423e-07	0.0143291
cg03012280	rs745032		cg03012280	15	38885547	ZFYVE19	1177	FALSE			rs745032	chr15	41102667	A	G	q15.1	ZFYVE19	intronic	AA	64	0.3879	GG	11	0.0667	AG	90	0.5455	A	218	0.6606	G	112	0.3394		0.178343	0.034449	3.48238e-07	0.0523886
cg03012280	rs10152371		cg03012280	15	38885547	ZFYVE19	1177	FALSE			rs10152371	chr15	41103293	A	G	q15.1	ZFYVE19	intronic	AA	60	0.3636	GG	13	0.0788	AG	92	0.5576	A	212	0.6424	G	118	0.3576		0.192998	0.0343514	3.4922e-08	0.0105136
cg03029145	rs3741798		cg03029145	18	43710585	SMAD2	636	TRUE	18:43710311-43712172		rs3741798	chr12	12496086	C	T	p13.2	MANSC1	coding	CC	133	0.8061	TT	2	0.0121	CT	30	0.1818	C	296	0.897	T	34	0.103		-0.103878	0.0203644	5.09691e-07	0.076323
cg03029145	rs3825259		cg03029145	18	43710585	SMAD2	636	TRUE	18:43710311-43712172		rs3825259	chr12	12496635	A	G	p13.2	MANSC1	intronic	AA	133	0.8061	GG	2	0.0121	AG	30	0.1818	A	296	0.897	G	34	0.103		-0.103552	0.0203001	5.09513e-07	0.076323
cg03080985	rs10208770		cg03080985	6	80397402	SH3BGRL2	317	TRUE	6:80397200-80398250		rs10208770	chr2	231034867	T	G	q37.1	SP110	intronic	GG	2	0.0121	TT	136	0.8242	GT	27	0.1636	G	31	0.0939	T	299	0.9061		-0.107542	0.021286	6.49129e-07	0.0467433
cg03080985	rs12209247		cg03080985	6	80397402	SH3BGRL2	317	TRUE	6:80397200-80398250		rs12209247	chr6	122981550	T	C	q22.31	PKIB	intronic	CC	1	0.0061	TT	127	0.7697	CT	37	0.2242	C	39	0.1182	T	291	0.8818		0.114921	0.0236596	1.67485e-06	0.0804033
cg03080985	rs13208724		cg03080985	6	80397402	SH3BGRL2	317	TRUE	6:80397200-80398250		rs13208724	chr6	130016149	A	C	q22.33	ARHGAP18	intronic	AA	97	0.5915	CC	12	0.0732	AC	55	0.3354	A	249	0.7591	C	79	0.2409		0.0711863	0.014379	1.06742e-06	0.0614912
cg03080985	rs12272109		cg03080985	6	80397402	SH3BGRL2	317	TRUE	6:80397200-80398250		rs12272109	chr11	72453850	G	A	q13.4	ARAP1	intronic	AA	0	0	GG	132	0.8	AG	33	0.2	A	33	0.1	G	297	0.9		0.127437	0.0240208	1.81239e-07	0.0467433
cg03080985	rs4965381		cg03080985	6	80397402	SH3BGRL2	317	TRUE	6:80397200-80398250		rs4965381	chr15	101932462	A	G	q26.3	PCSK6	intronic	AA	65	0.3939	GG	22	0.1333	AG	78	0.4727	A	208	0.6303	G	122	0.3697		-0.0670586	0.0132239	5.95377e-07	0.0467433
cg03080985	rs4965842		cg03080985	6	80397402	SH3BGRL2	317	TRUE	6:80397200-80398250		rs4965842	chr15	101932632	G	W	q26.3	PCSK6	intronic	AA	22	0.1333	GG	65	0.3939	AG	78	0.4727	A	122	0.3697	G	208	0.6303		-0.0670273	0.0130348	4.14904e-07	0.0467433
cg03108701	rs43203		cg03108701	6	97838121	C6orf167	348	TRUE	6:97837262-97838188		rs43203	chr5	110457983	G	A	q22.1	WDR36	intronic	AA	4	0.0253	GG	129	0.8165	AG	25	0.1582	A	33	0.1044	G	283	0.8956		-0.158124	0.0299988	2.16772e-07	0.0592867
cg03218019	rs1721175		cg03218019	1	20860445	DDOST	86	TRUE	1:20859879-20860907		rs1721175	chr3	77650694	C	T	p12.3	ROBO2	intronic	CC	29	0.1758	TT	50	0.303	CT	86	0.5212	C	144	0.4364	T	186	0.5636		-0.0872142	0.0167426	2.96101e-07	0.0889336
cg03270376	rs12459321		cg03270376	2	219244832	STK36	221	TRUE	2:219244470-219245370		rs12459321	chr19	46906997	A	C	q13.32			AA	3	0.0183	CC	104	0.6341	AC	57	0.3476	A	63	0.1921	C	265	0.8079		0.117625	0.0218516	1.21322e-07	0.0365032
cg03328750	rs10801705		cg03328750	5	142130585	ARHGAP26	109	TRUE	5:142129339-142131285		rs10801705	chr1	89500382	G	A	p22.2			AA	23	0.1394	GG	64	0.3879	AG	78	0.4727	A	124	0.3758	G	206	0.6242		0.0600106	0.0111559	1.23625e-07	0.0353882
cg03395898	rs4548031		cg03395898	14	75517764	TGFB3	522	TRUE	14:75517753-75519194		rs4548031	chr6	123521070	C	T	q22.31			CC	5	0.0303	TT	119	0.7212	CT	41	0.2485	C	51	0.1545	T	279	0.8455		0.127363	0.0241311	2.0966e-07	0.0816285
cg03430067	rs11781516		cg03430067	19	13877927	MGC11271	18	TRUE	19:13877160-13878382		rs11781516	chr8	40554742	C	T	p11.21	ZMAT4	intronic	CC	45	0.2727	TT	31	0.1879	CT	89	0.5394	C	179	0.5424	T	151	0.4576		0.0627608	0.0118741	2.00808e-07	0.0586437
cg03513363	rs942028		cg03513363	20	29922406	DUSP15	266	TRUE	20:29921436-29922547		rs942028	chr14	32851545	C	T	q12	AKAP6	intronic	CC	3	0.0182	TT	137	0.8303	CT	25	0.1515	C	31	0.0939	T	299	0.9061		0.207882	0.0393009	1.96565e-07	0.0591421
cg03718677	rs6753702		cg03718677	1	149414890	TMOD4	160	FALSE			rs6753702	chr2	216312938	T	C	q35			CC	16	0.097	TT	86	0.5212	CT	63	0.3818	C	95	0.2879	T	235	0.7121		0.0795822	0.0149691	1.7115e-07	0.0227143
cg03718677	rs1250252		cg03718677	1	149414890	TMOD4	160	FALSE			rs1250252	chr2	216313591	T	G	q35			GG	43	0.2606	TT	32	0.1939	GT	90	0.5455	G	176	0.5333	T	154	0.4667		0.0739781	0.0139222	1.7358e-07	0.0227143
cg03718677	rs1250220		cg03718677	1	149414890	TMOD4	160	FALSE			rs1250220	chr2	216320050	C	A	q35			AA	42	0.2545	CC	33	0.2	AC	90	0.5455	A	174	0.5273	C	156	0.4727		0.0735484	0.013981	2.27895e-07	0.0227143
cg03718677	rs6128397		cg03718677	1	149414890	TMOD4	160	FALSE			rs6128397	chr20	57253132	A	G	q13.32	STX16	3utr	AA	15	0.092	GG	86	0.5276	AG	62	0.3804	A	92	0.2822	G	234	0.7178		0.0794771	0.0156222	5.45161e-07	0.0407522
cg03790787	rs2931289		cg03790787	1	753413	FLJ22639	664	TRUE	1:752096-753454		rs2931289	chr8	62188960	A	G	q12.2			AA	62	0.3758	GG	29	0.1758	AG	74	0.4485	A	198	0.6	G	132	0.4		-0.0883474	0.0167425	2.09966e-07	0.0589715
cg04063348	rs2931289		cg04063348	6	52217306	IL17F	49	FALSE			rs2931289	chr8	62188960	A	G	q12.2			AA	62	0.3758	GG	29	0.1758	AG	74	0.4485	A	198	0.6	G	132	0.4		0.0821566	0.0141558	1.26965e-08	0.00369715
cg04063348	rs2978522		cg04063348	6	52217306	IL17F	49	FALSE			rs2978522	chr8	62194900	C	T	q12.2			CC	65	0.3963	TT	24	0.1463	CT	75	0.4573	C	205	0.625	T	123	0.375		0.0740209	0.0143155	3.59521e-07	0.0360573
cg04063348	rs2978528		cg04063348	6	52217306	IL17F	49	FALSE			rs2978528	chr8	62205665	C	A	q12.3	CLVS1	intronic	AA	25	0.1515	CC	65	0.3939	AC	75	0.4545	A	125	0.3788	C	205	0.6212		0.0753014	0.0143398	2.39549e-07	0.0348007
cg04206644	rs10845242		cg04206644	13	50924633	DDX26	502	TRUE	13:50923522-50926100		rs10845242	chr12	11066539	C	A	p13.2	PRH1_PRR4	non-coding intronic	AA	60	0.3636	CC	27	0.1636	AC	78	0.4727	A	198	0.6	C	132	0.4		0.077146	0.0147527	2.67856e-07	0.0778238
cg04488521	rs17132322		cg04488521	5	178420322	ZNF354C	109	TRUE	5:178419646-178420866		rs17132322	chr7	48459410	C	T	p12.3	ABCA13	intronic	CC	43	0.4778	TT	7	0.0778	CT	40	0.4444	C	126	0.7	T	54	0.3		0.10652	0.021355	8.90526e-07	0.0597304
cg04488521	rs1433515		cg04488521	5	178420322	ZNF354C	109	TRUE	5:178419646-178420866		rs1433515	chr7	48459516	C	T	p12.3	ABCA13	intronic	CC	79	0.4788	TT	14	0.0848	CT	72	0.4364	C	230	0.697	T	100	0.303		0.10643	0.0213222	8.74857e-07	0.0597304
cg04488521	rs1433513		cg04488521	5	178420322	ZNF354C	109	TRUE	5:178419646-178420866		rs1433513	chr7	48459644	T	A	p12.3	ABCA13	intronic	AA	7	0.0787	TT	42	0.4719	AT	40	0.4494	A	54	0.3034	T	124	0.6966		0.10643	0.0213222	8.74857e-07	0.0597304
cg04488521	rs4257961		cg04488521	5	178420322	ZNF354C	109	TRUE	5:178419646-178420866		rs4257961	chr7	48461063	G	A	p12.3	ABCA13	intronic	AA	7	0.0778	GG	43	0.4778	AG	40	0.4444	A	54	0.3	G	126	0.7		0.10643	0.0213222	8.74857e-07	0.0597304
cg04488521	rs8023912		cg04488521	5	178420322	ZNF354C	109	TRUE	5:178419646-178420866		rs8023912	chr15	27280844	C	T	q12	GABRG3	intronic	CC	83	0.503	TT	21	0.1273	CT	61	0.3697	C	227	0.6879	T	103	0.3121		0.10705	0.0215946	1.03389e-06	0.0597304
cg04628008	rs2269248		cg04628008	11	113436210	ZBTB16	569	TRUE	11:113434683-113437535		rs2269248	chr1	64102114	A	G	p31.3	PGM1	intronic	AA	72	0.4364	GG	17	0.103	AG	76	0.4606	A	220	0.6667	G	110	0.3333		-0.0848096	0.0152832	5.05139e-08	0.0150364
cg05045528	rs2625295		cg05045528	9	131855523	GPR107	502	TRUE	9:131855507-131856709		rs2625295	chr11	19998919	T	C	p15.1	V2	intronic	CC	113	0.6848	TT	3	0.0182	CT	49	0.297	C	275	0.8333	T	55	0.1667		-0.113023	0.0210232	1.25663e-07	0.0378092
cg05090725	rs1506063		cg05090725	11	107304497	RAB39	10	TRUE	11:107303999-107305260		rs1506063	chr4	114047406	T	C	q25	ANK2	intronic	CC	55	0.3333	TT	24	0.1455	CT	86	0.5212	C	196	0.5939	T	134	0.4061		-0.0918925	0.0183433	8.02823e-07	0.092379
cg05090725	rs10003143		cg05090725	11	107304497	RAB39	10	TRUE	11:107303999-107305260		rs10003143	chr4	114052710	C	A	q25	ANK2	intronic	AA	55	0.3333	CC	24	0.1455	AC	86	0.5212	A	196	0.5939	C	134	0.4061		-0.0927611	0.0183615	6.51182e-07	0.092379
cg05090725	rs1506062		cg05090725	11	107304497	RAB39	10	TRUE	11:107303999-107305260		rs1506062	chr4	114054088	C	T	q25	ANK2	intronic	CC	21	0.128	TT	56	0.3415	CT	87	0.5305	C	129	0.3933	T	199	0.6067		-0.0907923	0.0182278	9.21094e-07	0.092379
cg05109049	rs3823036		cg05109049	17	26665459	EVI2B	242	FALSE			rs3823036	chr6	99284532	T	C	q16.1	POU3F2	3utr	CC	15	0.0909	TT	73	0.4424	CT	77	0.4667	C	107	0.3242	T	223	0.6758		0.0906548	0.0180594	7.62151e-07	0.0600873
cg05109049	rs2294405		cg05109049	17	26665459	EVI2B	242	FALSE			rs2294405	chr6	99292136	G	A	q16.1			AA	14	0.0854	GG	73	0.4451	AG	77	0.4695	A	105	0.3201	G	223	0.6799		0.0876623	0.0180323	1.64191e-06	0.0968603
cg05109049	rs6471314		cg05109049	17	26665459	EVI2B	242	FALSE			rs6471314	chr8	87400459	G	A	q21.3	WWP1	intronic	AA	94	0.5697	GG	14	0.0848	AG	57	0.3455	A	245	0.7424	G	85	0.2576		0.0947926	0.0180557	2.40541e-07	0.0359681
cg05109049	rs4961193		cg05109049	17	26665459	EVI2B	242	FALSE			rs4961193	chr8	87486168	T	C	q21.3	FAM82B	3utr	CC	15	0.0909	TT	92	0.5576	CT	58	0.3515	C	88	0.2667	T	242	0.7333		0.0938889	0.0179703	2.73625e-07	0.0359681
cg05109049	rs6592347		cg05109049	17	26665459	EVI2B	242	FALSE			rs6592347	chr11	87001892	C	T	q14.2	TMEM135	intronic	CC	18	0.1104	TT	73	0.4479	CT	72	0.4417	C	108	0.3313	T	218	0.6687		-0.0983604	0.0190354	3.65823e-07	0.0359681
cg05159188	rs678483		cg05159188	6	26348558	HIST1H4F	75	TRUE	6:26348554-26349101		rs678483	chr12	129539946	C	T	q24.33			CC	131	0.7939	TT	1	0.0061	CT	33	0.2	C	295	0.8939	T	35	0.1061		-0.126579	0.0243893	3.26264e-07	0.0981657
cg05243804	rs362511		cg05243804	18	53405236	FECH	248	TRUE	18:53404403-53405271		rs362511	chr6	29530850	A	G	p22.1			AA	101	0.6121	GG	8	0.0485	AG	56	0.3394	A	258	0.7818	G	72	0.2182		0.0934521	0.0174858	1.48593e-07	0.0401537
cg05290904	rs4791296		cg05290904	1	203358024	RBBP5	270	TRUE	1:203357465-203358247		rs4791296	chr17	65423279	G	T	q24.2	PITPNC1	intronic	GG	90	0.5455	TT	10	0.0606	GT	65	0.3939	G	245	0.7424	T	85	0.2576		0.103143	0.0204363	6.67735e-07	0.0928696
cg05290904	rs7281534		cg05290904	1	203358024	RBBP5	270	TRUE	1:203357465-203358247		rs7281534	chr21	19685405	A	G	q21.1	TMPRSS15	intronic	AA	71	0.4383	GG	19	0.1173	AG	72	0.4444	A	214	0.6605	G	110	0.3395		0.0901192	0.016692	1.1185e-07	0.0354435
cg05303448	rs419097		cg05303448	12	124115488	AACS	472	TRUE	12:124115473-124116394		rs419097	chr9	114711743	C	T	q31.3			CC	50	0.303	TT	36	0.2182	CT	79	0.4788	C	179	0.5424	T	151	0.4576		-0.0593079	0.0113289	2.59496e-07	0.0766447
cg05739825	rs1917925		cg05739825	11	124945092	EI24	584	TRUE	11:124944152-124945123		rs1917925	chr18	5759683	G	T	p11.31	LOC645355	non-coding intronic	GG	81	0.4909	TT	14	0.0848	GT	70	0.4242	G	232	0.703	T	98	0.297		-0.0653211	0.0124953	2.69518e-07	0.0810919
cg05820087	rs12325670		cg05820087	3	194755255	ATP13A4	135	FALSE			rs12325670	chr16	20910215	A	G	p12.3	LYRM1	5upstream	AA	144	0.8727	GG	1	0.0061	AG	20	0.1212	A	308	0.9333	G	22	0.0667		-0.142752	0.0267632	1.56408e-07	0.0468522
cg05911610	rs4326996		cg05911610	3	132704540	MRPL3	21	TRUE	3:132704191-132704720		rs4326996	chr15	63780282	T	G	q22.31			GG	0	0	TT	134	0.8121	GT	31	0.1879	G	31	0.0939	T	299	0.9061		-0.140836	0.0266646	2.04488e-07	0.0610863
cg05953394	rs7423722		cg05953394	7	151204706	PRKAG2	22	TRUE	7:151203544-151206370		rs7423722	chr2	197244125	C	W	q32.3	HECW2	intronic	AA	117	0.7091	CC	9	0.0545	AC	39	0.2364	A	273	0.8273	C	57	0.1727		-0.0899206	0.0169489	1.8114e-07	0.0268234
cg05953394	rs11899924		cg05953394	7	151204706	PRKAG2	22	TRUE	7:151203544-151206370		rs11899924	chr2	197247672	C	T	q32.3	HECW2	intronic	CC	100	0.6061	TT	12	0.0727	CT	53	0.3212	C	253	0.7667	T	77	0.2333		-0.0876653	0.0153995	2.33392e-08	0.00678139
cg05953394	rs4398290		cg05953394	7	151204706	PRKAG2	22	TRUE	7:151203544-151206370		rs4398290	chr2	197252086	T	C	q32.3	HECW2	intronic	CC	117	0.7091	TT	9	0.0545	CT	39	0.2364	C	273	0.8273	T	57	0.1727		-0.0881871	0.0169458	3.03745e-07	0.0299858
cg05953394	rs1926452		cg05953394	7	151204706	PRKAG2	22	TRUE	7:151203544-151206370		rs1926452	chr13	36444937	C	T	q13.3	DCLK1	intronic	CC	120	0.7273	TT	3	0.0182	CT	42	0.2545	C	282	0.8545	T	48	0.1455		0.0929944	0.0184524	6.90493e-07	0.0511244
cg06144905	rs9427662		cg06144905	17	24393906	PIPOX	138	FALSE			rs9427662	chr1	196946775	T	C	q31.3	CFHR5	5utr	CC	0	0	TT	136	0.8242	CT	29	0.1758	C	29	0.0879	T	301	0.9121		-0.144747	0.0255166	2.59959e-08	0.00286145
cg06144905	rs1332669		cg06144905	17	24393906	PIPOX	138	FALSE			rs1332669	chr1	197005883	C	T	q31.3			CC	0	0	TT	136	0.8242	CT	29	0.1758	C	29	0.0879	T	301	0.9121		-0.141494	0.0254738	4.91759e-08	0.00286145
cg06144905	rs857021		cg06144905	17	24393906	PIPOX	138	FALSE			rs857021	chr1	197007479	A	G	q31.3	F13B	3downstream	AA	0	0	GG	135	0.8232	AG	29	0.1768	A	29	0.0884	G	299	0.9116		-0.141413	0.0254393	4.79875e-08	0.00286145
cg06144905	rs1759007		cg06144905	17	24393906	PIPOX	138	FALSE			rs1759007	chr1	197027606	A	G	q31.3	F13B	intronic	AA	0	0	GG	134	0.8121	AG	31	0.1879	A	31	0.0939	G	299	0.9061		-0.144747	0.0255166	2.59959e-08	0.00286145
cg06144905	rs6003		cg06144905	17	24393906	PIPOX	138	FALSE			rs6003	chr1	197031021	C	T	q31.3	F13B	coding	CC	0	0	TT	134	0.8121	CT	31	0.1879	C	31	0.0939	T	299	0.9061		-0.13997	0.0253393	5.78292e-08	0.00287359
cg06144905	rs2026429		cg06144905	17	24393906	PIPOX	138	FALSE			rs2026429	chr1	197079671	C	A	q31.3	ASPM	intronic	AA	134	0.8121	CC	0	0	AC	31	0.1879	A	299	0.9061	C	31	0.0939		-0.143253	0.0254151	3.16131e-08	0.00286145
cg06433658	rs8033552		cg06433658	1	149245716	FAM63A	212	FALSE			rs8033552	chr15	60843585	G	A	q22.2	RORA	intronic	AA	7	0.0427	GG	104	0.6341	AG	53	0.3232	A	67	0.2043	G	261	0.7957		0.10704	0.0201429	1.73265e-07	0.0506176
cg06565684	rs4963602		cg06565684	1	101132700	EXTL2	306	FALSE			rs4963602	chr12	25229605	G	A	p12.1	LRMP	intronic	AA	99	0.6	GG	6	0.0364	AG	60	0.3636	A	258	0.7818	G	72	0.2182		-0.103212	0.0197613	2.76921e-07	0.0801702
cg06583518	rs17299801		cg06583518	19	42777296	ZNF571	235	TRUE	19:42776900-42778172		rs17299801	chr3	59880142	A	G	p14.2	FHIT	intronic	AA	136	0.8242	GG	1	0.0061	AG	28	0.1697	A	300	0.9091	G	30	0.0909		0.130766	0.0246305	1.77707e-07	0.0525106
cg06675496	rs6061336		cg06675496	2	24436192	ITSN2	689	TRUE	2:24436023-24437194		rs6061336	chr20	60304823	A	C	q13.33	CDH4	intronic	AA	0	0	CC	146	0.8848	AC	19	0.1152	A	19	0.0576	C	311	0.9424		0.158309	0.0302942	2.7247e-07	0.0800952
cg06815817	rs4963602		cg06815817	7	148567505	ZNF212	202	TRUE	7:148567400-148568375		rs4963602	chr12	25229605	G	A	p12.1	LRMP	intronic	AA	99	0.6	GG	6	0.0364	AG	60	0.3636	A	258	0.7818	G	72	0.2182		-0.113971	0.0212095	1.2778e-07	0.0361218
cg07338205	rs11175204		cg07338205	2	169466026	G6PC2	62	FALSE			rs11175204	chr12	64290557	G	A	q14.2	SRGAP1	intronic	AA	0	0	GG	143	0.8773	AG	20	0.1227	A	20	0.0613	G	306	0.9387		0.149851	0.0274412	8.0705e-08	0.0240326
cg07688613	rs7227753		cg07688613	1	151966645	C1orf60	546	TRUE	1:151966208-151967309		rs7227753	chr18	24466493	T	C	q11.2	CHST9_AS1	non-coding intronic	CC	12	0.0732	TT	88	0.5366	CT	64	0.3902	C	88	0.2683	T	240	0.7317		-0.079116	0.0146028	1.01438e-07	0.0299045
cg07905963	rs11207936		cg07905963	19	46285010	CYP2A13	1198	FALSE			rs11207936	chr1	62677723	T	C	p31.3	L1TD1	3utr	CC	1	0.0061	TT	135	0.8182	CT	29	0.1758	C	31	0.0939	T	299	0.9061		-0.228463	0.043525	2.41766e-07	0.0727421
cg07915282	rs875379		cg07915282	12	63289387	RASSF3	1173	TRUE	12:63289116-63289412		rs875379	chr20	60901986	G	A	q13.33	LAMA5	coding	AA	1	0.0061	GG	133	0.811	AG	30	0.1829	A	32	0.0976	G	296	0.9024		0.140775	0.0276963	5.57929e-07	0.082782
cg07915282	rs944893		cg07915282	12	63289387	RASSF3	1173	TRUE	12:63289116-63289412		rs944893	chr20	60902389	G	A	q13.33	LAMA5	coding	AA	1	0.0063	GG	128	0.805	AG	30	0.1887	A	32	0.1006	G	286	0.8994		0.140775	0.0276963	5.57929e-07	0.082782
cg08081407	rs2633958		cg08081407	3	57558733	ARF4	615	TRUE	3:57557573-57558836		rs2633958	chr3	48635432	G	A	p21.31	UQCRC1	3downstream	AA	1	0.0061	GG	140	0.8485	AG	24	0.1455	A	26	0.0788	G	304	0.9212		0.112633	0.023535	2.35289e-06	0.0786593
cg08081407	rs13063312		cg08081407	3	57558733	ARF4	615	TRUE	3:57557573-57558836		rs13063312	chr3	48661985	G	A	p21.31	SLC26A6	3downstream	AA	2	0.0121	GG	135	0.8182	AG	28	0.1697	A	32	0.097	G	298	0.903		0.108461	0.0210132	3.76357e-07	0.0566188
cg08081407	rs2276852		cg08081407	3	57558733	ARF4	615	TRUE	3:57557573-57558836		rs2276852	chr3	48666923	A	G	p21.31	SLC26A6	intronic	AA	135	0.8182	GG	2	0.0121	AG	28	0.1697	A	298	0.903	G	32	0.097		0.101395	0.0206902	1.36013e-06	0.0749052
cg08081407	rs13324142		cg08081407	3	57558733	ARF4	615	TRUE	3:57557573-57558836		rs13324142	chr3	48669447	C	T	p21.31	SLC26A6	coding	CC	135	0.8182	TT	2	0.0121	CT	28	0.1697	C	298	0.903	T	32	0.097		0.108461	0.0210132	3.76357e-07	0.0566188
cg08081407	rs12107418		cg08081407	3	57558733	ARF4	615	TRUE	3:57557573-57558836		rs12107418	chr3	48689787	A	G	p21.31	CELSR3	intronic	AA	133	0.8061	GG	2	0.0121	AG	30	0.1818	A	296	0.897	G	34	0.103		0.0977543	0.0202771	1.99164e-06	0.0749052
cg08081407	rs12107252		cg08081407	3	57558733	ARF4	615	TRUE	3:57557573-57558836		rs12107252	chr3	48691316	T	C	p21.31	CELSR3	coding	CC	2	0.0121	TT	133	0.8061	CT	30	0.1818	C	34	0.103	T	296	0.897		0.0977543	0.0202771	1.99164e-06	0.0749052
cg08081407	rs11713694		cg08081407	3	57558733	ARF4	615	TRUE	3:57557573-57558836		rs11713694	chr3	48833615	G	T	p21.31	PRKAR2A	intronic	GG	129	0.7818	TT	3	0.0182	GT	33	0.2	G	291	0.8818	T	39	0.1182		0.0971748	0.0205506	3.07891e-06	0.0842162
cg08081407	rs9880088		cg08081407	3	57558733	ARF4	615	TRUE	3:57557573-57558836		rs9880088	chr3	49178990	G	A	p21.31			AA	3	0.0182	GG	130	0.7879	AG	32	0.1939	A	38	0.1152	G	292	0.8848		0.100029	0.0206112	1.70836e-06	0.0749052
cg08081407	rs9990153		cg08081407	3	57558733	ARF4	615	TRUE	3:57557573-57558836		rs9990153	chr3	49291883	C	T	p21.31	CCDC36	intronic	CC	130	0.7879	TT	3	0.0182	CT	32	0.1939	C	292	0.8848	T	38	0.1152		0.100029	0.0206112	1.70836e-06	0.0749052
cg08081407	rs13068038		cg08081407	3	57558733	ARF4	615	TRUE	3:57557573-57558836		rs13068038	chr3	49294250	C	A	p21.31	CCDC36	coding	AA	3	0.0182	CC	128	0.7758	AC	34	0.2061	A	40	0.1212	C	290	0.8788		0.100029	0.0206112	1.70836e-06	0.0749052
cg08081407	rs4766408		cg08081407	3	57558733	ARF4	615	TRUE	3:57557573-57558836		rs4766408	chr12	1764529	C	T	p13.33			CC	10	0.0606	TT	113	0.6848	CT	42	0.2545	C	62	0.1879	T	268	0.8121		-0.0647371	0.0136463	2.86482e-06	0.0842162
cg08142684	rs6991239		cg08142684	6	160129858	TCP1	867	TRUE	6:160129299-160132269		rs6991239	chr8	123936993	A	G	q24.13	ZHX2	intronic	AA	111	0.6727	GG	8	0.0485	AG	46	0.2788	A	268	0.8121	G	62	0.1879		0.107147	0.0203146	2.12361e-07	0.045399
cg08142684	rs7828669		cg08142684	6	160129858	TCP1	867	TRUE	6:160129299-160132269		rs7828669	chr8	123938787	G	A	q24.13	ZHX2	intronic	AA	8	0.0485	GG	113	0.6848	AG	44	0.2667	A	60	0.1818	G	270	0.8182		0.106253	0.0204434	3.14458e-07	0.045399
cg08142684	rs9792311		cg08142684	6	160129858	TCP1	867	TRUE	6:160129299-160132269		rs9792311	chr8	123940585	T	G	q24.13	ZHX2	intronic	GG	8	0.0485	TT	112	0.6788	GT	45	0.2727	G	61	0.1848	T	269	0.8152		0.102395	0.0204001	7.63973e-07	0.0736754
cg08166982	rs6893481		cg08166982	1	115101963	CSDE1	184	TRUE	1:115101463-115102431		rs6893481	chr5	33500988	T	C	p13.3			CC	122	0.7394	TT	3	0.0182	CT	40	0.2424	C	284	0.8606	T	46	0.1394		0.114085	0.02189	2.92176e-07	0.0879094
cg08332212	rs12477490		cg08332212	6	33878828	MLN	943	FALSE			rs12477490	chr2	85462602	C	T	p11.2	TCF7L1	intronic	CC	105	0.6364	TT	6	0.0364	CT	54	0.3273	C	264	0.8	T	66	0.2		-0.0747667	0.0143598	2.99797e-07	0.0451011
cg08332212	rs12477587		cg08332212	6	33878828	MLN	943	FALSE			rs12477587	chr2	85462773	G	A	p11.2	TCF7L1	intronic	AA	6	0.0366	GG	105	0.6402	AG	53	0.3232	A	65	0.1982	G	263	0.8018		-0.0747667	0.0143598	2.99797e-07	0.0451011
cg08554462	rs13285788		cg08554462	18	59137891	BCL2		TRUE	18:59137551-59139457		rs13285788	chr9	74622195	C	T	q21.13			CC	130	0.7879	TT	3	0.0182	CT	32	0.1939	C	292	0.8848	T	38	0.1152		-0.132693	0.0249827	1.75621e-07	0.0528405
cg08570521	rs2833406		cg08570521	4	167013921	TLL1	61	TRUE	4:167013826-167015145		rs2833406	chr21	32803398	T	C	q22.11	TIAM1	intronic	CC	8	0.0485	TT	90	0.5455	CT	67	0.4061	C	83	0.2515	T	247	0.7485		0.119022	0.0222477	1.44322e-07	0.0420364
cg08613513	rs7579930		cg08613513	1	52642648	ORC1L	71	TRUE	1:52642035-52643360		rs7579930	chr2	40649916	A	C	p22.1	SLC8A1	intronic	AA	144	0.8727	CC	2	0.0121	AC	19	0.1152	A	307	0.9303	C	23	0.0697		0.221582	0.0437437	6.07948e-07	0.0767075
cg08613513	rs925738		cg08613513	1	52642648	ORC1L	71	TRUE	1:52642035-52643360		rs925738	chr2	240241255	C	T	q37.3	HDAC4	intronic	CC	45	0.2727	TT	33	0.2	CT	87	0.5273	C	177	0.5364	T	153	0.4636		0.135937	0.0270915	7.69491e-07	0.0767075
cg08613513	rs1317577		cg08613513	1	52642648	ORC1L	71	TRUE	1:52642035-52643360		rs1317577	chr4	40196549	C	A	p14	RHOH	5upstream	AA	1	0.0061	CC	137	0.8303	AC	27	0.1636	A	29	0.0879	C	301	0.9121		0.206558	0.0403531	4.66424e-07	0.0767075
cg08613513	rs6983108		cg08613513	1	52642648	ORC1L	71	TRUE	1:52642035-52643360		rs6983108	chr8	122613429	C	T	q24.13			CC	116	0.7073	TT	0	0	CT	48	0.2927	C	280	0.8537	T	48	0.1463		-0.220712	0.0447528	1.16999e-06	0.087474
cg08729012	rs11175204		cg08729012	3	32518632	CMTM6	775	TRUE	3:32518585-32519576		rs11175204	chr12	64290557	G	A	q14.2	SRGAP1	intronic	AA	0	0	GG	143	0.8773	AG	20	0.1227	A	20	0.0613	G	306	0.9387		-0.17189	0.0329817	2.92293e-07	0.0879446
cg08831594	rs1906405		cg08831594	10	70881012	TSPAN15	220	TRUE	10:70880851-70882144		rs1906405	chr15	53907194	C	T	q21.3	WDR72	intronic	CC	14	0.0848	TT	81	0.4909	CT	70	0.4242	C	98	0.297	T	232	0.703		-0.0950382	0.0173368	7.22146e-08	0.0104897
cg08831594	rs2425528		cg08831594	10	70881012	TSPAN15	220	TRUE	10:70880851-70882144		rs2425528	chr20	41320224	A	G	q12	PTPRT	intronic	AA	123	0.7546	GG	1	0.0061	AG	39	0.2393	A	285	0.8742	G	41	0.1258		-0.130293	0.022656	1.69571e-08	0.00492626
cg08846002	rs2815878		cg08846002	X	134304692	ZNF75	931	FALSE			rs2815878	chr1	241362217	T	C	q43	RGS7	intronic	CC	3	0.0182	TT	125	0.7576	CT	37	0.2242	C	43	0.1303	T	287	0.8697		-0.121037	0.0246751	1.3303e-06	0.071872
cg08846002	rs6783129		cg08846002	X	134304692	ZNF75	931	FALSE			rs6783129	chr3	131417829	T	C	q22.1	CPNE4	intronic	CC	2	0.0121	TT	137	0.8303	CT	26	0.1576	C	30	0.0909	T	300	0.9091		-0.118673	0.0247987	2.36178e-06	0.0880041
cg08846002	rs6777470		cg08846002	X	134304692	ZNF75	931	FALSE			rs6777470	chr3	131420253	C	T	q22.1	CPNE4	intronic	CC	137	0.8303	TT	2	0.0121	CT	26	0.1576	C	300	0.9091	T	30	0.0909		-0.121243	0.0247635	1.39052e-06	0.071872
cg08846002	rs11714979		cg08846002	X	134304692	ZNF75	931	FALSE			rs11714979	chr3	131443714	A	C	q22.1	CPNE4	intronic	AA	129	0.7818	CC	4	0.0242	AC	32	0.1939	A	290	0.8788	C	40	0.1212		-0.13468	0.0235499	2.02094e-08	0.00583565
cg08846002	rs7838101		cg08846002	X	134304692	ZNF75	931	FALSE			rs7838101	chr8	15523366	A	G	p22	TUSC3	intronic	AA	33	0.2	GG	53	0.3212	AG	79	0.4788	A	145	0.4394	G	185	0.5606		0.0785524	0.0158035	9.69073e-07	0.071872
cg08846002	rs2604364		cg08846002	X	134304692	ZNF75	931	FALSE			rs2604364	chr8	15613113	A	G	p22	TUSC3	intronic	AA	54	0.3273	GG	26	0.1576	AG	85	0.5152	A	193	0.5848	G	137	0.4152		-0.0802412	0.0164224	1.46094e-06	0.071872
cg08846002	rs11596260		cg08846002	X	134304692	ZNF75	931	FALSE			rs11596260	chr10	61847040	C	T	q21.2	ANK3	intronic	CC	71	0.4303	TT	17	0.103	CT	77	0.4667	C	219	0.6636	T	111	0.3364		0.0893517	0.0170786	2.64157e-07	0.0377123
cg08846002	rs670275		cg08846002	X	134304692	ZNF75	931	FALSE			rs670275	chr12	130152501	T	C	q24.33	TMEM132D	intronic	CC	93	0.5636	TT	3	0.0182	CT	69	0.4182	C	255	0.7727	T	75	0.2273		0.101639	0.0213452	2.64908e-06	0.0880041
cg09438266	rs10482655		cg09438266	16	30477252	MGC13138	167	TRUE	16:30476541-30478059		rs10482655	chr5	142705895	T	G	q31.3	NR3C1	intronic	GG	6	0.0366	TT	96	0.5854	GT	62	0.378	G	74	0.2256	T	254	0.7744		-0.0920687	0.017855	3.86144e-07	0.0580911
cg09438266	rs2963156		cg09438266	16	30477252	MGC13138	167	TRUE	16:30476541-30478059		rs2963156	chr5	142758496	T	C	q31.3	NR3C1	intronic	CC	97	0.5879	TT	6	0.0364	CT	62	0.3758	C	256	0.7758	T	74	0.2242		-0.0945348	0.0179761	2.29851e-07	0.0580911
cg09799714	rs6870901		cg09799714	11	118561920	PDZD3	515	FALSE			rs6870901	chr5	170259018	T	C	q35.1			CC	12	0.0727	TT	85	0.5152	CT	68	0.4121	C	92	0.2788	T	238	0.7212		-0.0999507	0.0193034	3.46741e-07	0.0521633
cg09799714	rs10073556		cg09799714	11	118561920	PDZD3	515	FALSE			rs10073556	chr5	170275387	C	T	q35.1			CC	87	0.5273	TT	12	0.0727	CT	66	0.4	C	240	0.7273	T	90	0.2727		-0.105094	0.0193671	9.66477e-08	0.0290792
cg09822001	rs2919303		cg09822001	1	154827958	APOA1BP	236	TRUE	1:154827930-154828670		rs2919303	chr8	62214493	T	C	q12.3	CLVS1	intronic	CC	44	0.2667	TT	35	0.2121	CT	86	0.5212	C	174	0.5273	T	156	0.4727		0.0881531	0.0165168	1.53942e-07	0.044795
cg09985635	rs6893481		cg09985635	5	141239142	PCDH1	1014	TRUE	5:141235556-141239181		rs6893481	chr5	33500988	T	C	p13.3			CC	122	0.7394	TT	3	0.0182	CT	40	0.2424	C	284	0.8606	T	46	0.1394		0.136755	0.0254589	1.2865e-07	0.0387079
cg10061138	rs11884397		cg10061138	3	52504125	STAB1	271	FALSE			rs11884397	chr2	23885388	G	A	p24.1	KLHL29	intronic	AA	2	0.0121	GG	140	0.8485	AG	23	0.1394	A	27	0.0818	G	303	0.9182		-0.293737	0.0565016	3.12073e-07	0.093896
cg10218646	rs12834969		cg10218646	3	102878893	ZBTB11	286	TRUE	3:102877295-102878974		rs12834969	chrX	11303822	A	G	p22.2	ARHGAP6	intronic	AA	146	0.8902	GG	6	0.0366	AG	12	0.0732	A	304	0.9268	G	24	0.0732		0.299812	0.0523076	1.88415e-08	0.00560176
cg10227191	rs5925883		cg10227191	12	51629013	KRT18	91	TRUE	12:51628489-51629517		rs5925883	chrX	23742979	G	A	p22.11	ACOT9	intronic	AA	65	0.3963	GG	64	0.3902	AG	35	0.2134	A	165	0.503	G	163	0.497		0.101606	0.0183189	5.13752e-08	0.015502
cg10315334	rs2253971		cg10315334	17	31231445	CCL5	45	FALSE			rs2253971	chr16	55910804	A	G	q12.2	CES5A	5upstream	AA	81	0.4909	GG	10	0.0606	AG	74	0.4485	A	236	0.7152	G	94	0.2848		-0.126752	0.0242988	2.85357e-07	0.0858575
cg10636246	rs11120596		cg10636246	1	157313597	AIM2	326	FALSE			rs11120596	chr1	215850817	C	T	q41	USH2A	intronic	CC	143	0.8667	TT	1	0.0061	CT	21	0.1273	C	307	0.9303	T	23	0.0697		0.219557	0.0437442	7.64183e-07	0.0757253
cg10636246	rs460380		cg10636246	1	157313597	AIM2	326	FALSE			rs460380	chr21	46028864	C	A	q22.3	TSPEAR	intronic	AA	57	0.3455	CC	28	0.1697	AC	80	0.4848	A	194	0.5879	C	136	0.4121		0.114233	0.022423	5.26538e-07	0.0757253
cg10636246	rs5995370		cg10636246	1	157313597	AIM2	326	FALSE			rs5995370	chr22	37366826	T	C	q12.3			CC	0	0	TT	150	0.9091	CT	15	0.0909	C	15	0.0455	T	315	0.9545		-0.19444	0.03754	3.43833e-07	0.0757253
cg10685945	rs16838253		cg10685945	4	84676846	HMFN0839	169	TRUE	4:84675528-84677242		rs16838253	chr2	207322291	C	T	q33.3	ADAM23	intronic	CC	128	0.7901	TT	1	0.0062	CT	33	0.2037	C	289	0.892	T	35	0.108		0.128392	0.0255118	7.14912e-07	0.0717004
cg10685945	rs3770977		cg10685945	4	84676846	HMFN0839	169	TRUE	4:84675528-84677242		rs3770977	chr2	207418899	C	T	q33.3	ADAM23	intronic	CC	134	0.8171	TT	1	0.0061	CT	29	0.1768	C	297	0.9055	T	31	0.0945		0.128815	0.0255797	7.03754e-07	0.0717004
cg10685945	rs16838344		cg10685945	4	84676846	HMFN0839	169	TRUE	4:84675528-84677242		rs16838344	chr2	207422604	G	A	q33.3	ADAM23	intronic	AA	1	0.0062	GG	129	0.8012	AG	31	0.1925	A	33	0.1025	G	289	0.8975		0.129946	0.0256857	6.31464e-07	0.0717004
cg10911877	rs11648326		cg10911877	17	2443030	PAFAH1B1	656	FALSE			rs11648326	chr16	74465514	C	A	q23.1			AA	3	0.0185	CC	122	0.7531	AC	37	0.2284	A	43	0.1327	C	281	0.8673		-0.100557	0.0187878	1.4224e-07	0.042797
cg10912268	rs12768649		cg10912268	9	93917723	SPTLC1	212	TRUE	9:93917005-93918132		rs12768649	chr10	79180775	T	C	q22.3	KCNMA1	intronic	CC	6	0.0364	TT	111	0.6727	CT	48	0.2909	C	60	0.1818	T	270	0.8182		0.0873005	0.017185	5.65591e-07	0.0951696
cg10912268	rs2291260		cg10912268	9	93917723	SPTLC1	212	TRUE	9:93917005-93918132		rs2291260	chr12	133357412	T	C	q24.33	GOLGA3	coding	CC	11	0.0667	TT	88	0.5333	CT	66	0.4	C	88	0.2667	T	242	0.7333		0.0762445	0.0150757	6.32612e-07	0.0951696
cg10996143	rs11001790		cg10996143	20	1321995	FKBP1A	250	TRUE	20:1321095-1322006		rs11001790	chr10	78227689	A	G	q22.3	C10orf11	intronic	AA	44	0.2667	GG	36	0.2182	AG	85	0.5152	A	173	0.5242	G	157	0.4758		-0.081304	0.0163908	1.01853e-06	0.0758464
cg10996143	rs1907333		cg10996143	20	1321995	FKBP1A	250	TRUE	20:1321095-1322006		rs1907333	chr10	78240418	A	G	q22.3	C10orf11	intronic	AA	44	0.2683	GG	35	0.2134	AG	85	0.5183	A	173	0.5274	G	155	0.4726		-0.0811303	0.016273	9.00558e-07	0.0758464
cg10996143	rs2579723		cg10996143	20	1321995	FKBP1A	250	TRUE	20:1321095-1322006		rs2579723	chr10	78246092	A	G	q22.3	C10orf11	intronic	AA	44	0.2667	GG	37	0.2242	AG	84	0.5091	A	172	0.5212	G	158	0.4788		-0.0820714	0.016316	7.27143e-07	0.0758464
cg10996143	rs635874		cg10996143	20	1321995	FKBP1A	250	TRUE	20:1321095-1322006		rs635874	chr17	76464916	G	A	q25.3	DH17	coding	AA	0	0	GG	133	0.8061	AG	32	0.1939	A	32	0.097	G	298	0.903		-0.182436	0.033623	9.69159e-08	0.0288681
cg11012046	rs1229982		cg11012046	11	133707546	LOC89944	530	TRUE	11:133706563-133707746		rs1229982	chr4	100243932	T	G	q23	ADH1B	5upstream	GG	109	0.6606	TT	5	0.0303	GT	51	0.3091	G	269	0.8152	T	61	0.1848		-0.0975071	0.0185801	2.43354e-07	0.0716059
cg11119884	rs11922283		cg11119884	1	91591175	SEC63D1	393	FALSE			rs11922283	chr3	9926423	G	T	p25.3			GG	125	0.7576	TT	2	0.0121	GT	38	0.2303	G	288	0.8727	T	42	0.1273		0.112836	0.0210376	1.34465e-07	0.0374683
cg11713336	rs1939842		cg11713336	5	138920658	UBE2D2	277	TRUE	5:138920606-138921991		rs1939842	chr11	123966632	G	T	q24.2			GG	60	0.3636	TT	28	0.1697	GT	77	0.4667	G	197	0.597	T	133	0.403		-0.0884366	0.0170188	3.15779e-07	0.0948397
cg11718315	rs6893481		cg11718315	15	63366533	PARP16	462	TRUE	15:63365498-63366710		rs6893481	chr5	33500988	T	C	p13.3			CC	122	0.7394	TT	3	0.0182	CT	40	0.2424	C	284	0.8606	T	46	0.1394		0.097951	0.0188868	3.32454e-07	0.0987803
cg11754343	rs4831355		cg11754343	17	5263299	NUP88	421	TRUE	17:5263069-5264637		rs4831355	chr8	15784174	T	C	p22			CC	111	0.6768	TT	3	0.0183	CT	50	0.3049	C	272	0.8293	T	56	0.1707		0.0876726	0.0156392	3.7326e-08	0.0108337
cg12086773	rs10513425		cg12086773	2	150152682	C2orf25	159	TRUE	2:150151886-150152772		rs10513425	chr3	152071820	G	A	q25.1	MBNL1	intronic	AA	5	0.0303	GG	123	0.7455	AG	37	0.2242	A	47	0.1424	G	283	0.8576		0.177831	0.0326333	8.56918e-08	0.00325803
cg12086773	rs17369888		cg12086773	2	150152682	C2orf25	159	TRUE	2:150151886-150152772		rs17369888	chr3	152078962	A	G	q25.1	MBNL1	intronic	AA	123	0.7455	GG	5	0.0303	AG	37	0.2242	A	283	0.8576	G	47	0.1424		0.187236	0.0326145	1.80235e-08	0.00325803
cg12086773	rs7651564		cg12086773	2	150152682	C2orf25	159	TRUE	2:150151886-150152772		rs7651564	chr3	152095318	C	T	q25.1	MBNL1	intronic	CC	123	0.7455	TT	5	0.0303	CT	37	0.2242	C	283	0.8576	T	47	0.1424		0.177831	0.0326333	8.56918e-08	0.00325803
cg12086773	rs17436300		cg12086773	2	150152682	C2orf25	159	TRUE	2:150151886-150152772		rs17436300	chr3	152111216	A	G	q25.2	MBNL1	intronic	AA	123	0.7455	GG	5	0.0303	AG	37	0.2242	A	283	0.8576	G	47	0.1424		0.177831	0.0326333	8.56918e-08	0.00325803
cg12086773	rs11925454		cg12086773	2	150152682	C2orf25	159	TRUE	2:150151886-150152772		rs11925454	chr3	152123163	C	T	q25.2	MBNL1	intronic	CC	119	0.7301	TT	5	0.0307	CT	39	0.2393	C	277	0.8497	T	49	0.1503		0.177831	0.0326333	8.56918e-08	0.00325803
cg12086773	rs17436586		cg12086773	2	150152682	C2orf25	159	TRUE	2:150151886-150152772		rs17436586	chr3	152123685	C	T	q25.2	MBNL1	intronic	CC	123	0.7455	TT	5	0.0303	CT	37	0.2242	C	283	0.8576	T	47	0.1424		0.176754	0.0324853	8.96273e-08	0.00325803
cg12086773	rs7642123		cg12086773	2	150152682	C2orf25	159	TRUE	2:150151886-150152772		rs7642123	chr3	152127354	C	T	q25.2	MBNL1	intronic	CC	65	0.7222	TT	2	0.0222	CT	23	0.2556	C	153	0.85	T	27	0.15		0.175223	0.0328093	1.5155e-07	0.00502091
cg12086773	rs6440802		cg12086773	2	150152682	C2orf25	159	TRUE	2:150151886-150152772		rs6440802	chr3	152127751	T	C	q25.2	MBNL1	intronic	CC	3	0.0183	TT	123	0.75	CT	38	0.2317	C	44	0.1341	T	284	0.8659		0.177831	0.0326333	8.56918e-08	0.00325803
cg12086773	rs11919230		cg12086773	2	150152682	C2orf25	159	TRUE	2:150151886-150152772		rs11919230	chr3	152133072	T	C	q25.2	MBNL1	intronic	CC	5	0.0305	TT	122	0.7439	CT	37	0.2256	C	47	0.1433	T	281	0.8567		0.177831	0.0326333	8.56918e-08	0.00325803
cg12359315	rs358064		cg12359315	3	45812462	SLC6A20	504	TRUE	3:45812367-45813439		rs358064	chr3	55091518	G	A	p14.3	CAC2D3	intronic	AA	18	0.1091	GG	81	0.4909	AG	66	0.4	A	102	0.3091	G	228	0.6909		0.0767637	0.0149646	4.42078e-07	0.0639149
cg12359315	rs10417579		cg12359315	3	45812462	SLC6A20	504	TRUE	3:45812367-45813439		rs10417579	chr19	41465130	T	C	q13.2			CC	58	0.3515	TT	19	0.1152	CT	88	0.5333	C	204	0.6182	T	126	0.3818		-0.0734948	0.0142272	3.68475e-07	0.0639149
cg12390946	rs2255959		cg12390946	10	134201187	INPP5A	111	TRUE	10:134200165-134201852		rs2255959	chr14	62088386	G	A	q23.1	FLJ22447	non-coding intronic	AA	148	0.897	GG	0	0	AG	17	0.103	A	313	0.9485	G	17	0.0515		-0.13996	0.0269888	3.33042e-07	0.0992558
cg12478185	rs2135858		cg12478185	17	10542726	SCO1	1164	FALSE			rs2135858	chr4	58967760	G	A	q12			AA	14	0.0848	GG	94	0.5697	AG	57	0.3455	A	85	0.2576	G	245	0.7424		0.0806385	0.0159377	6.26442e-07	0.049558
cg12478185	rs2511549		cg12478185	17	10542726	SCO1	1164	FALSE			rs2511549	chr8	105216321	C	A	q22.3	RIMS2	intronic	AA	60	0.3659	CC	26	0.1585	AC	78	0.4756	A	198	0.6037	C	130	0.3963		0.0708829	0.0140322	6.51571e-07	0.049558
cg12478185	rs2511550		cg12478185	17	10542726	SCO1	1164	FALSE			rs2511550	chr8	105220099	G	A	q22.3	RIMS2	intronic	AA	60	0.3704	GG	25	0.1543	AG	77	0.4753	A	197	0.608	G	127	0.392		0.0724821	0.0140664	3.93616e-07	0.049558
cg12478185	rs2511552		cg12478185	17	10542726	SCO1	1164	FALSE			rs2511552	chr8	105221905	C	T	q22.3	RIMS2	intronic	CC	26	0.1595	TT	60	0.3681	CT	77	0.4724	C	129	0.3957	T	197	0.6043		0.0708947	0.0141624	8.2212e-07	0.049558
cg12650011	rs4773223		cg12650011	7	120285516	TSPAN12	103	TRUE	7:120284009-120285585		rs4773223	chr13	111240469	G	A	q34			AA	45	0.2761	GG	29	0.1779	AG	89	0.546	A	179	0.5491	G	147	0.4509		0.0634424	0.0128901	1.23314e-06	0.0836357
cg12650011	rs9521862		cg12650011	7	120285516	TSPAN12	103	TRUE	7:120284009-120285585		rs9521862	chr13	111241931	A	C	q34			AA	47	0.2848	CC	32	0.1939	AC	86	0.5212	A	180	0.5455	C	150	0.4545		0.061485	0.0128	2.16333e-06	0.0836357
cg12650011	rs8046977		cg12650011	7	120285516	TSPAN12	103	TRUE	7:120284009-120285585		rs8046977	chr16	75560416	A	C	q23.1	CHST5	3downstream	AA	118	0.7152	CC	6	0.0364	AC	41	0.2485	A	277	0.8394	C	53	0.1606		0.0770752	0.0160613	2.21679e-06	0.0836357
cg12650011	rs2641806		cg12650011	7	120285516	TSPAN12	103	TRUE	7:120284009-120285585		rs2641806	chr16	75565420	A	G	q23.1	CHST5	5utr	AA	0	0	GG	74	0.454	AG	89	0.546	A	89	0.273	G	237	0.727		0.0722868	0.014415	7.86485e-07	0.0836357
cg12650011	rs2641805		cg12650011	7	120285516	TSPAN12	103	TRUE	7:120284009-120285585		rs2641805	chr16	75566585	A	G	q23.1	CHST5	intronic																	0.0699969	0.0146158	2.32073e-06	0.0836357
cg12650011	rs2641801		cg12650011	7	120285516	TSPAN12	103	TRUE	7:120284009-120285585		rs2641801	chr16	75571249	C	T	q23.1	TMEM231	3downstream	CC	91	0.5515	TT	9	0.0545	CT	65	0.3939	C	247	0.7485	T	83	0.2515		0.0701483	0.014291	1.31426e-06	0.0836357
cg12650011	rs2550886		cg12650011	7	120285516	TSPAN12	103	TRUE	7:120284009-120285585		rs2550886	chr16	75571923	T	C	q23.1	TMEM231	3downstream	CC	9	0.0549	TT	96	0.5854	CT	59	0.3598	C	77	0.2348	T	251	0.7652		0.0693854	0.0144622	2.22378e-06	0.0836357
cg12650011	rs2550887		cg12650011	7	120285516	TSPAN12	103	TRUE	7:120284009-120285585		rs2550887	chr16	75572012	A	G	q23.1	TMEM231	3downstream	AA	97	0.5879	GG	9	0.0545	AG	59	0.3576	A	253	0.7667	G	77	0.2333		0.0697173	0.0144502	1.96123e-06	0.0836357
cg12650011	rs2242407		cg12650011	7	120285516	TSPAN12	103	TRUE	7:120284009-120285585		rs2242407	chr16	75573884	T	C	q23.1	TMEM231	3utr	CC	9	0.0545	TT	97	0.5879	CT	59	0.3576	C	77	0.2333	T	253	0.7667		0.0685085	0.0143983	2.69439e-06	0.0893267
cg12650011	rs2550911		cg12650011	7	120285516	TSPAN12	103	TRUE	7:120284009-120285585		rs2550911	chr16	75574424	C	T	q23.1	TMEM231	intronic	CC	97	0.5879	TT	9	0.0545	CT	59	0.3576	C	253	0.7667	T	77	0.2333		0.0688743	0.014479	2.6983e-06	0.0850722
cg12650011	rs2550910		cg12650011	7	120285516	TSPAN12	103	TRUE	7:120284009-120285585		rs2550910	chr16	75574521	G	C	q23.1	TMEM231	intronic	CC	4	0.0444	GG	56	0.6222	CG	30	0.3333	C	38	0.2111	G	142	0.7889		0.0676764	0.0142825	2.94839e-06	0.0850722
cg12867068	rs2425528		cg12867068	14	49932991	CDKL1	624	TRUE	14:49932919-49933809		rs2425528	chr20	41320224	A	G	q12	PTPRT	intronic	AA	123	0.7546	GG	1	0.0061	AG	39	0.2393	A	285	0.8742	G	41	0.1258		-0.115903	0.0211922	7.7223e-08	0.0227617
cg12941931	rs731582		cg12941931	19	4510799	SEMA6B	1296	TRUE	19:4510691-4510902		rs731582	chr12	76362129	C	T	q21.2			CC	17	0.1037	TT	77	0.4695	CT	70	0.4268	C	104	0.3171	T	224	0.6829		0.0840722	0.0157281	1.47422e-07	0.044356
cg13003163	rs3889806		cg13003163	12	47152748	ANP32D	33	TRUE	12:47152601-47152805		rs3889806	chr19	41459241	T	C	q13.2			CC	66	0.4	TT	19	0.1152	CT	80	0.4848	C	212	0.6424	T	118	0.3576		0.0829985	0.0150468	6.04151e-08	0.00850534
cg13003163	rs10417579		cg13003163	12	47152748	ANP32D	33	TRUE	12:47152601-47152805		rs10417579	chr19	41465130	T	C	q13.2			CC	58	0.3515	TT	19	0.1152	CT	88	0.5333	C	204	0.6182	T	126	0.3818		0.0835412	0.0150248	4.76335e-08	0.00850534
cg13003163	rs2279345		cg13003163	12	47152748	ANP32D	33	TRUE	12:47152601-47152805		rs2279345	chr19	41515702	T	V	q13.2	CYP2B6	intronic	CC	59	0.3576	TT	20	0.1212	CT	86	0.5212	C	204	0.6182	T	126	0.3818		0.0767575	0.0148886	3.88165e-07	0.0389301
cg13125997	rs258747		cg13125997	16	2126902	PKD1	1002	TRUE	16:2126768-2127055		rs258747	chr5	142656813	A	G	q31.3	NR3C1	3downstream	AA	30	0.1852	GG	47	0.2901	AG	85	0.5247	A	145	0.4475	G	179	0.5525		-0.0705796	0.0133573	2.02195e-07	0.0565729
cg13125997	rs33383		cg13125997	16	2126902	PKD1	1002	TRUE	16:2126768-2127055		rs33383	chr5	142709986	C	T	q31.3	NR3C1	intronic	CC	37	0.2342	TT	32	0.2025	CT	89	0.5633	C	163	0.5158	T	153	0.4842		-0.06917	0.0134402	4.06767e-07	0.0565729
cg13125997	rs6877893		cg13125997	16	2126902	PKD1	1002	TRUE	16:2126768-2127055		rs6877893	chr5	142727193	G	A	q31.3	NR3C1	intronic	AA	31	0.1902	GG	47	0.2883	AG	85	0.5215	A	147	0.4509	G	179	0.5491		-0.0671028	0.0133898	7.93336e-07	0.0769243
cg13347296	rs10982978		cg13347296	20	52258494	PFDN4	585	TRUE	20:52257575-52258600		rs10982978	chr9	118649903	C	T	q33.1	LINC00474	3downstream	CC	149	0.903	TT	1	0.0061	CT	15	0.0909	C	313	0.9485	T	17	0.0515		0.190301	0.0358346	1.766e-07	0.0174205
cg13347296	rs2040485		cg13347296	20	52258494	PFDN4	585	TRUE	20:52257575-52258600		rs2040485	chr9	118650724	G	A	q33.1	LINC00474	non-coding	AA	1	0.0062	GG	142	0.882	AG	18	0.1118	A	20	0.0621	G	302	0.9379		0.19066	0.035805	1.63788e-07	0.0174205
cg13347296	rs10982988		cg13347296	20	52258494	PFDN4	585	TRUE	20:52257575-52258600		rs10982988	chr9	118656792	C	T	q33.1	LINC00474	non-coding intronic	CC	149	0.903	TT	1	0.0061	CT	15	0.0909	C	313	0.9485	T	17	0.0515		0.19066	0.035805	1.63788e-07	0.0174205
cg13547299	rs481950		cg13547299	11	1287187	TOLLIP	228	TRUE	11:1286913-1288313		rs481950	chr11	59830103	A	G	q12.1	MS4A3	intronic	AA	30	0.1829	GG	57	0.3476	AG	77	0.4695	A	137	0.4177	G	191	0.5823		-0.0907985	0.0165189	6.68661e-08	0.0189415
cg13547299	rs547110		cg13547299	11	1287187	TOLLIP	228	TRUE	11:1286913-1288313		rs547110	chr11	59846718	G	T	q12.1			GG	23	0.142	TT	60	0.3704	GT	79	0.4877	G	125	0.3858	T	199	0.6142		-0.0887518	0.0166629	1.63722e-07	0.0222991
cg13565157	rs4964824		cg13565157	12	53229276	PDE1B	395	TRUE	12:53229192-53229864		rs4964824	chr12	104989889	C	T	q23.3	CHST11	intronic	CC	42	0.2561	TT	45	0.2744	CT	77	0.4695	C	161	0.4909	T	167	0.5091		-0.0667471	0.0129385	3.81669e-07	0.0574178
cg13565157	rs10778343		cg13565157	12	53229276	PDE1B	395	TRUE	12:53229192-53229864		rs10778343	chr12	105003006	T	G	q23.3	CHST11	intronic	GG	56	0.3394	TT	33	0.2	GT	76	0.4606	G	188	0.5697	T	142	0.4303		-0.0671586	0.0127624	2.25993e-07	0.0574178
cg13721560	rs10934667		cg13721560	2	44076072	LRPPRC	576	TRUE	2:44075620-44077977		rs10934667	chr3	124070129	G	A	q21.2	KALRN	intronic	AA	6	0.0366	GG	107	0.6524	AG	51	0.311	A	63	0.1921	G	265	0.8079		-0.0732833	0.0142776	4.34962e-07	0.0635035
cg13721560	rs2289840		cg13721560	2	44076072	LRPPRC	576	TRUE	2:44075620-44077977		rs2289840	chr3	124181739	G	A	q21.2	KALRN	intronic	AA	8	0.0488	GG	90	0.5488	AG	66	0.4024	A	82	0.25	G	246	0.75		-0.0738332	0.013592	9.3834e-08	0.0273991
cg14260458	rs4747764		cg14260458	7	97458059	OCM	707	FALSE			rs4747764	chr10	32357556	G	A	p11.22			AA	9	0.0545	GG	92	0.5576	AG	64	0.3879	A	82	0.2485	G	248	0.7515		0.0752521	0.0137911	8.2504e-08	0.0240953
cg14343062	rs4963602		cg14343062	10	50416574	ERCC6	504	TRUE	10:50416443-50417898		rs4963602	chr12	25229605	G	A	p12.1	LRMP	intronic	AA	99	0.6	GG	6	0.0364	AG	60	0.3636	A	258	0.7818	G	72	0.2182		-0.108597	0.020391	1.63684e-07	0.0462
cg14415214	rs43203		cg14415214	11	2906979	PHLDA2	247	TRUE	11:2906274-2908366		rs43203	chr5	110457983	G	A	q22.1	WDR36	intronic	AA	4	0.0253	GG	129	0.8165	AG	25	0.1582	A	33	0.1044	G	283	0.8956		-0.141263	0.0283827	9.41165e-07	0.0639257
cg14415214	rs17390295		cg14415214	11	2906979	PHLDA2	247	TRUE	11:2906274-2908366		rs17390295	chr8	2958662	G	A	p23.2	CSMD1	intronic	AA	0	0	GG	146	0.8848	AG	19	0.1152	A	19	0.0576	G	311	0.9424		-0.170958	0.0334732	4.94802e-07	0.0538894
cg14415214	rs6470848		cg14415214	11	2906979	PHLDA2	247	TRUE	11:2906274-2908366		rs6470848	chr8	131779660	C	A	q24.22			AA	5	0.0303	CC	101	0.6121	AC	59	0.3576	A	69	0.2091	C	261	0.7909		-0.0976956	0.0204908	2.56486e-06	0.0911059
cg14415214	rs953826		cg14415214	11	2906979	PHLDA2	247	TRUE	11:2906274-2908366		rs953826	chr12	108595537	T	C	q23.3	WSCD2	intronic	CC	9	0.0545	TT	101	0.6121	CT	55	0.3333	C	73	0.2212	T	257	0.7788		0.103907	0.0212074	1.3671e-06	0.0795017
cg14415214	rs1426362		cg14415214	11	2906979	PHLDA2	247	TRUE	11:2906274-2908366		rs1426362	chr12	108610400	G	A	q23.3	WSCD2	intronic	AA	7	0.0424	GG	106	0.6424	AG	52	0.3152	A	66	0.2	G	264	0.8		0.106453	0.0220375	1.9026e-06	0.0795017
cg14415214	rs10507227		cg14415214	11	2906979	PHLDA2	247	TRUE	11:2906274-2908366		rs10507227	chr12	108624278	G	A	q23.3	WSCD2	intronic	AA	7	0.0435	GG	103	0.6398	AG	51	0.3168	A	65	0.2019	G	257	0.7981		0.106453	0.0220375	1.9026e-06	0.0795017
cg14415214	rs1493101		cg14415214	11	2906979	PHLDA2	247	TRUE	11:2906274-2908366		rs1493101	chr21	18791719	T	C	q21.1			CC	106	0.6424	TT	8	0.0485	CT	51	0.3091	C	263	0.797	T	67	0.203		-0.129022	0.0226043	2.14664e-08	0.00627895
cg14415214	rs1493099		cg14415214	11	2906979	PHLDA2	247	TRUE	11:2906274-2908366		rs1493099	chr21	18791934	C	T	q21.1			CC	3	0.0182	TT	129	0.7818	CT	33	0.2	C	39	0.1182	T	291	0.8818		-0.144618	0.0264484	7.77311e-08	0.0113682
cg14527802	rs4470441		cg14527802	6	138230516	TNFAIP3	242	TRUE	6:138229384-138230984		rs4470441	chr3	149198188	C	T	q25.1	TM4SF4	intronic	CC	8	0.0485	TT	119	0.7212	CT	38	0.2303	C	54	0.1636	T	276	0.8364		-0.0955542	0.018917	6.52323e-07	0.0953587
cg14527802	rs9388724		cg14527802	6	138230516	TNFAIP3	242	TRUE	6:138229384-138230984		rs9388724	chr6	130000228	T	C	q22.33	ARHGAP18	intronic	CC	13	0.0793	TT	92	0.561	CT	59	0.3598	C	85	0.2591	T	243	0.7409		0.0850728	0.0167393	5.5951e-07	0.0953587
cg14898639	rs1939995		cg14898639	20	34856494	KIAA0889	388	TRUE	20:34856321-34856536		rs1939995	chr11	126850849	G	C	q24.2	KIRREL3	intronic	CC	3	0.0182	GG	124	0.7515	CG	38	0.2303	C	44	0.1333	G	286	0.8667		0.108922	0.0205858	1.94955e-07	0.0585056
cg14927277	rs12149564		cg14927277	11	28086543	KIF18A	320	TRUE	11:28086116-28086642		rs12149564	chr16	78716741	C	A	q23.1	WWOX	intronic	AA	0	0	CC	142	0.8606	AC	23	0.1394	A	23	0.0697	C	307	0.9303		-0.142836	0.0247048	1.434e-08	0.00436456
cg15473868	rs12149564		cg15473868	16	55274122	MT1X	226	TRUE	16:55273334-55274176		rs12149564	chr16	78716741	C	A	q23.1	WWOX	intronic	AA	0	0	CC	142	0.8606	AC	23	0.1394	A	23	0.0697	C	307	0.9303		-0.173788	0.0314812	5.89624e-08	0.0167058
cg15746620	rs712328		cg15746620	19	14646849	EMR3	39	FALSE			rs712328	chr14	37240525	G	T	q13.3	SLC25A21	intronic	GG	114	0.6994	TT	6	0.0368	GT	43	0.2638	G	271	0.8313	T	55	0.1687		0.0952322	0.0186831	5.19254e-07	0.0473719
cg15746620	rs848111		cg15746620	19	14646849	EMR3	39	FALSE			rs848111	chr14	37253526	T	G	q13.3	SLC25A21	intronic	GG	6	0.0364	TT	117	0.7091	GT	42	0.2545	G	54	0.1636	T	276	0.8364		0.0964808	0.0188075	4.41169e-07	0.0473719
cg15746620	rs1853812		cg15746620	19	14646849	EMR3	39	FALSE			rs1853812	chr14	37257792	T	A	q13.3	SLC25A21	intronic	AA	6	0.0364	TT	117	0.7091	AT	42	0.2545	A	54	0.1636	T	276	0.8364		0.0964808	0.0188075	4.41169e-07	0.0473719
cg15746620	rs848096		cg15746620	19	14646849	EMR3	39	FALSE			rs848096	chr14	37262104	T	A	q13.3	SLC25A21	intronic	AA	3	0.0333	TT	65	0.7222	AT	22	0.2444	A	28	0.1556	T	152	0.8444		0.0955396	0.0189759	7.09965e-07	0.0473719
cg15757271	rs12433803		cg15757271	3	55496829	WNT5A	458	TRUE	3:55495094-55498534		rs12433803	chr14	100072999	G	A	q32.2			AA	3	0.0182	GG	143	0.8667	AG	19	0.1152	A	25	0.0758	G	305	0.9242		0.125358	0.0241064	3.09796e-07	0.0932107
cg15824080	rs9844365		cg15824080	17	31161218	TAF15	617	TRUE	17:31159972-31161314		rs9844365	chr3	59889113	C	T	p14.2	FHIT	intronic	CC	129	0.7963	TT	1	0.0062	CT	32	0.1975	C	290	0.8951	T	34	0.1049		0.107082	0.0206546	3.35782e-07	0.0981626
cg15971505	rs11682175		cg15971505	6	107456623	C6orf203	513	TRUE	6:107455491-107457577		rs11682175	chr2	57987593	T	C	p16.1			CC	27	0.1646	TT	53	0.3232	CT	84	0.5122	C	138	0.4207	T	190	0.5793		-0.0791785	0.0147556	1.32455e-07	0.0398529
cg15971505	rs1573442		cg15971505	6	107456623	C6orf203	513	TRUE	6:107455491-107457577		rs1573442	chr21	19678760	G	A	q21.1	TMPRSS15	intronic	AA	24	0.1455	GG	55	0.3333	AG	86	0.5212	A	134	0.4061	G	196	0.5939		0.0782523	0.0152022	4.04068e-07	0.0607876
cg16114640	rs2057566		cg16114640	13	51878001	THSD1	320	TRUE	13:51877588-51878710		rs2057566	chr13	26762100	G	A	q12.13			AA	0	0	GG	148	0.897	AG	17	0.103	A	17	0.0515	G	313	0.9485		0.146114	0.0287999	5.84447e-07	0.0868705
cg16114640	rs1573442		cg16114640	13	51878001	THSD1	320	TRUE	13:51877588-51878710		rs1573442	chr21	19678760	G	A	q21.1	TMPRSS15	intronic	AA	24	0.1455	GG	55	0.3333	AG	86	0.5212	A	134	0.4061	G	196	0.5939		0.0834458	0.0155778	1.38993e-07	0.0413189
cg16169604	rs986687		cg16169604	2	131201956	GPR148	1237	TRUE	2:131201498-131202052		rs986687	chr3	60656974	G	T	p14.2	FHIT	intronic	GG	2	0.0121	TT	143	0.8667	GT	20	0.1212	G	24	0.0727	T	306	0.9273		-0.161957	0.0312261	3.31806e-07	0.0963071
cg16189954	rs16923878		cg16189954	22	27468267	CHEK2	445	TRUE	22:27467568-27468796		rs16923878	chr8	59698429	T	C	q12.1			CC	2	0.0122	TT	130	0.7927	CT	32	0.1951	C	36	0.1098	T	292	0.8902		-0.116911	0.0223109	2.53021e-07	0.0750266
cg16601861	rs2094331		cg16601861	9	74757827	ALDH1A1	38	FALSE			rs2094331	chrX	73733796	T	C	q13.2	SLC16A2	intronic	CC	142	0.8606	TT	10	0.0606	CT	13	0.0788	C	297	0.9	T	33	0.1		-0.14374	0.0276285	3.06026e-07	0.0901796
cg16834187	rs10741345		cg16834187	16	48961787	BRD7	1457	FALSE			rs10741345	chr11	90233385	G	A	q14.3			AA	13	0.1477	GG	48	0.5455	AG	27	0.3068	A	53	0.3011	G	123	0.6989		-0.0794066	0.015624	5.60216e-07	0.0400013
cg16834187	rs12805608		cg16834187	16	48961787	BRD7	1457	FALSE			rs12805608	chr11	90233427	A	G	q14.3			AA	115	0.697	GG	10	0.0606	AG	40	0.2424	A	270	0.8182	G	60	0.1818		-0.0985076	0.0190174	3.46004e-07	0.0356973
cg16834187	rs12788059		cg16834187	16	48961787	BRD7	1457	FALSE			rs12788059	chr11	90283536	A	G	q14.3			AA	115	0.7012	GG	11	0.0671	AG	38	0.2317	A	268	0.8171	G	60	0.1829		-0.104637	0.0189136	5.54684e-08	0.0123659
cg16834187	rs17257677		cg16834187	16	48961787	BRD7	1457	FALSE			rs17257677	chr11	90364187	A	G	q14.3			AA	104	0.6341	GG	11	0.0671	AG	49	0.2988	A	257	0.7835	G	71	0.2165		-0.100753	0.0184426	7.99303e-08	0.0123659
cg16834187	rs1893791		cg16834187	16	48961787	BRD7	1457	FALSE			rs1893791	chr18	43253295	A	G	q12.3	SLC14A2	intronic	AA	132	0.8	GG	0	0	AG	33	0.2	A	297	0.9	G	33	0.1		0.126892	0.0259532	1.43653e-06	0.0852835
cg17145652	rs3889806		cg17145652	8	42869807	HOOK3	1383	FALSE			rs3889806	chr19	41459241	T	C	q13.2			CC	66	0.4	TT	19	0.1152	CT	80	0.4848	C	212	0.6424	T	118	0.3576		0.0840243	0.0163485	4.21143e-07	0.0613229
cg17145652	rs10417579		cg17145652	8	42869807	HOOK3	1383	FALSE			rs10417579	chr19	41465130	T	C	q13.2			CC	58	0.3515	TT	19	0.1152	CT	88	0.5333	C	204	0.6182	T	126	0.3818		0.0878074	0.0163016	1.19097e-07	0.0358337
cg17691309	rs11690688		cg17691309	9	35680459	TPM2	406	TRUE	9:35679597-35681328		rs11690688	chr2	232822838	G	A	q37.1			AA	2	0.0122	GG	134	0.8171	AG	28	0.1707	A	32	0.0976	G	296	0.9024		0.253185	0.0433454	1.03051e-08	0.00309964
cg17694877	rs2275909		cg17694877	X	95826287	DIAPH2	78	TRUE	X:95826128-95827322		rs2275909	chr1	7068672	T	C	p36.31	CAMTA1	intronic	CC	19	0.1166	TT	71	0.4356	CT	73	0.4479	C	111	0.3405	T	215	0.6595		0.170351	0.0330425	3.88001e-07	0.0928418
cg17694877	rs2420724		cg17694877	X	95826287	DIAPH2	78	TRUE	X:95826128-95827322		rs2420724	chr10	122298030	G	T	q26.12	PPAPDC1A	intronic	GG	16	0.097	TT	68	0.4121	GT	81	0.4909	G	113	0.3424	T	217	0.6576		0.161815	0.0319819	6.25979e-07	0.0928418
cg17741106	rs3783001		cg17741106	2	18605603	RDH14	222	TRUE	2:18604613-18605617		rs3783001	chr13	99342531	G	T	q32.3	SLC15A1	intronic	GG	132	0.8	TT	1	0.0061	GT	32	0.1939	G	296	0.897	T	34	0.103		0.124884	0.0239784	2.97532e-07	0.0447604
cg17741106	rs2297321		cg17741106	2	18605603	RDH14	222	TRUE	2:18604613-18605617		rs2297321	chr13	99367983	G	C	q32.3	SLC15A1	intronic	CC	0	0	GG	139	0.8424	CG	26	0.1576	C	26	0.0788	G	304	0.9212		0.136555	0.0258698	2.09006e-07	0.0447604
cg17784922	rs1275691		cg17784922	7	142369547	KEL	78	FALSE			rs1275691	chr14	69816344	G	A	q24.1	GALNTL1	intronic	AA	34	0.2061	GG	44	0.2667	AG	87	0.5273	A	155	0.4697	G	175	0.5303		-0.0666943	0.0123449	1.09498e-07	0.0327815
cg17887537	rs11871926		cg17887537	9	19039789	RRAGA	417	TRUE	9:19038918-19040599		rs11871926	chr17	2084712	C	T	p13.3	SMG6	intronic	CC	134	0.8121	TT	3	0.0182	CT	28	0.1697	C	296	0.897	T	34	0.103		0.170404	0.0306739	4.88887e-08	0.0147095
cg17966192	rs3797013		cg17966192	2	108360548	SULT1C2	305	FALSE			rs3797013	chr4	175434394	A	G	q34.1	HPGD	intronic	AA	137	0.8303	GG	0	0	AG	28	0.1697	A	302	0.9152	G	28	0.0848		-0.133929	0.0224654	5.24686e-09	0.00153813
cg18497960	rs2383177		cg18497960	20	33716496	RBM12	244	TRUE	20:33715695-33717580		rs2383177	chr9	21068841	T	C	p21.3			CC	3	0.0182	TT	103	0.6242	CT	59	0.3576	C	65	0.197	T	265	0.803		0.0983877	0.0180468	8.48018e-08	0.0247332
cg18722841	rs3769825		cg18722841	11	71632630	PHOX2A	222	TRUE	11:71632226-71633530		rs3769825	chr2	202111380	A	G	q33.1	CASP8	intronic	AA	42	0.2545	GG	41	0.2485	AG	82	0.497	A	166	0.503	G	164	0.497		-0.0777564	0.0161896	2.17002e-06	0.0935527
cg18722841	rs11824864		cg18722841	11	71632630	PHOX2A	222	TRUE	11:71632226-71633530		rs11824864	chr11	47411736	A	G	p11.2			AA	70	0.7778	GG	1	0.0111	AG	19	0.2111	A	159	0.8833	G	21	0.1167		0.125952	0.0253827	1.00971e-06	0.0935527
cg18722841	rs12978064		cg18722841	11	71632630	PHOX2A	222	TRUE	11:71632226-71633530		rs12978064	chr19	9038696	A	C	p13.2	MUC16	intronic	AA	97	0.5879	CC	13	0.0788	AC	55	0.3333	A	249	0.7545	C	81	0.2455		0.0846802	0.0176575	2.24476e-06	0.0935527
cg18722841	rs8105270		cg18722841	11	71632630	PHOX2A	222	TRUE	11:71632226-71633530		rs8105270	chr19	9041677	G	A	p13.2	MUC16	intronic	AA	13	0.0788	GG	97	0.5879	AG	55	0.3333	A	81	0.2455	G	249	0.7545		0.0849946	0.0176378	2.01099e-06	0.0935527
cg18722841	rs10410169		cg18722841	11	71632630	PHOX2A	222	TRUE	11:71632226-71633530		rs10410169	chr19	9047267	C	T	p13.2	MUC16	coding	CC	97	0.5879	TT	13	0.0788	CT	55	0.3333	C	249	0.7545	T	81	0.2455		0.0849946	0.0176378	2.01099e-06	0.0935527
cg18722841	rs12461007		cg18722841	11	71632630	PHOX2A	222	TRUE	11:71632226-71633530		rs12461007	chr19	9049149	G	A	p13.2	MUC16	coding	AA	13	0.0788	GG	99	0.6	AG	53	0.3212	A	79	0.2394	G	251	0.7606		0.0849946	0.0176378	2.01099e-06	0.0935527
cg18722841	rs10410136		cg18722841	11	71632630	PHOX2A	222	TRUE	11:71632226-71633530		rs10410136	chr19	9056941	A	G	p13.2	MUC16	coding	AA	97	0.5879	GG	13	0.0788	AG	55	0.3333	A	249	0.7545	G	81	0.2455		0.0849946	0.0176378	2.01099e-06	0.0935527
cg18777448	rs17170286		cg18777448	17	4590677	CXCL16	814	FALSE			rs17170286	chr7	33595651	T	C	p14.3	BBS9	intronic	CC	1	0.0061	TT	134	0.8121	CT	30	0.1818	C	32	0.097	T	298	0.903		0.104714	0.020871	7.71939e-07	0.0767799
cg18777448	rs4924935		cg18777448	17	4590677	CXCL16	814	FALSE			rs4924935	chr17	18753870	C	T	p11.2			CC	18	0.1091	TT	82	0.497	CT	65	0.3939	C	101	0.3061	T	229	0.6939		-0.0738525	0.0144288	4.67281e-07	0.0691329
cg18777448	rs1737947		cg18777448	17	4590677	CXCL16	814	FALSE			rs1737947	chr17	18831432	A	G	p11.2	PRPSAP2	intronic	AA	83	0.5061	GG	17	0.1037	AG	64	0.3902	A	230	0.7012	G	98	0.2988		-0.0776142	0.0145525	1.56814e-07	0.0464004
cg18925884	rs1906405		cg18925884	3	57179269	IL17RD	84	TRUE	3:57179053-57179606		rs1906405	chr15	53907194	C	T	q21.3	WDR72	intronic	CC	14	0.0848	TT	81	0.4909	CT	70	0.4242	C	98	0.297	T	232	0.703		-0.0862579	0.0164831	2.62156e-07	0.0773536
cg19233923	rs1506063		cg19233923	11	63510174	OTUB1	287	TRUE	11:63508778-63511481		rs1506063	chr4	114047406	T	C	q25	ANK2	intronic	CC	55	0.3333	TT	24	0.1455	CT	86	0.5212	C	196	0.5939	T	134	0.4061		-0.0815826	0.014593	4.06595e-08	0.0089203
cg19233923	rs10003143		cg19233923	11	63510174	OTUB1	287	TRUE	11:63508778-63511481		rs10003143	chr4	114052710	C	A	q25	ANK2	intronic	AA	55	0.3333	CC	24	0.1455	AC	86	0.5212	A	196	0.5939	C	134	0.4061		-0.0805118	0.0147948	8.93305e-08	0.0089203
cg19233923	rs1506062		cg19233923	11	63510174	OTUB1	287	TRUE	11:63508778-63511481		rs1506062	chr4	114054088	C	T	q25	ANK2	intronic	CC	21	0.128	TT	56	0.3415	CT	87	0.5305	C	129	0.3933	T	199	0.6067		-0.0804355	0.0146993	7.60505e-08	0.0089203
cg19233923	rs1570488		cg19233923	11	63510174	OTUB1	287	TRUE	11:63508778-63511481		rs1570488	chr6	16683930	T	C	p22.3	ATXN1	intronic	CC	110	0.6667	TT	2	0.0121	CT	53	0.3212	C	273	0.8273	T	57	0.1727		-0.108912	0.0202115	1.18153e-07	0.00916527
cg19233923	rs11606636		cg19233923	11	63510174	OTUB1	287	TRUE	11:63508778-63511481		rs11606636	chr11	109857236	T	C	q22.3			CC	28	0.1697	TT	58	0.3515	CT	79	0.4788	C	135	0.4091	T	195	0.5909		0.0751666	0.0149845	7.75483e-07	0.0454618
cg19304352	rs1010211		cg19304352	8	6783586	DEFA4	390	FALSE			rs1010211	chr3	171131640	T	C	q26.31	TNIK	intronic	CC	141	0.8545	TT	1	0.0061	CT	23	0.1394	C	305	0.9242	T	25	0.0758		-0.148472	0.0263519	3.21854e-08	0.00839975
cg19339841	rs10482655		cg19339841	4	104338645	CENPE	370	TRUE	4:104338550-104339288		rs10482655	chr5	142705895	T	G	q31.3	NR3C1	intronic	GG	6	0.0366	TT	96	0.5854	GT	62	0.378	G	74	0.2256	T	254	0.7744		-0.107512	0.0206512	3.00694e-07	0.044611
cg19339841	rs2963156		cg19339841	4	104338645	CENPE	370	TRUE	4:104338550-104339288		rs2963156	chr5	142758496	T	C	q31.3	NR3C1	intronic	CC	97	0.5879	TT	6	0.0364	CT	62	0.3758	C	256	0.7758	T	74	0.2242		-0.110447	0.0207902	1.74671e-07	0.044611
cg19436567	rs9873994		cg19436567	6	157141067	ARID1B	289	TRUE	6:157139784-157142922		rs9873994	chr3	49359943	T	C	p21.31	USP4	intronic	CC	5	0.0305	TT	117	0.7134	CT	42	0.2561	C	52	0.1585	T	276	0.8415		0.106035	0.0207477	4.86521e-07	0.0415154
cg19436567	rs3197999		cg19436567	6	157141067	ARID1B	289	TRUE	6:157139784-157142922		rs3197999	chr3	49721532	G	A	p21.31	APEH	3downstream	AA	11	0.0667	GG	91	0.5515	AG	63	0.3818	A	85	0.2576	G	245	0.7424		0.0888533	0.0174872	5.628e-07	0.0415154
cg19436567	rs12362925		cg19436567	6	157141067	ARID1B	289	TRUE	6:157139784-157142922		rs12362925	chr11	16875419	T	C	p15.1	PLEKHA7	intronic	CC	1	0.0061	TT	127	0.7697	CT	37	0.2242	C	39	0.1182	T	291	0.8818		0.140855	0.0257631	7.79822e-08	0.0230097
cg19436567	rs1144963		cg19436567	6	157141067	ARID1B	289	TRUE	6:157139784-157142922		rs1144963	chr12	69335625	C	T	q15	CPM	intronic	CC	35	0.2121	TT	47	0.2848	CT	83	0.503	C	153	0.4636	T	177	0.5364		0.0810926	0.0154759	2.57865e-07	0.0322203
cg19706602	rs873931		cg19706602	10	131155425	MGMT		TRUE	10:131154808-131155770		rs873931	chr4	83421896	T	C	q21.22	TMEM150C	intronic	CC	2	0.0121	TT	134	0.8121	CT	29	0.1758	C	33	0.1	T	297	0.9		0.139922	0.0269875	3.35016e-07	0.0459613
cg19706602	rs1877206		cg19706602	10	131155425	MGMT		TRUE	10:131154808-131155770		rs1877206	chr11	79130099	C	A	q14.1	ODZ4	intronic	AA	58	0.3515	CC	27	0.1636	AC	80	0.4848	A	196	0.5939	C	134	0.4061		-0.0727259	0.014195	4.56779e-07	0.0459613
cg19706602	rs7930347		cg19706602	10	131155425	MGMT		TRUE	10:131154808-131155770		rs7930347	chr11	79137019	T	C	q14.1	ODZ4	intronic	CC	56	0.3436	TT	24	0.1472	CT	83	0.5092	C	195	0.5982	T	131	0.4018		-0.0748526	0.0142619	2.42996e-07	0.0459613
cg19706602	rs1397726		cg19706602	10	131155425	MGMT		TRUE	10:131154808-131155770		rs1397726	chr11	79158020	C	T	q14.1			CC	33	0.2	TT	50	0.303	CT	82	0.497	C	148	0.4485	T	182	0.5515		-0.0701523	0.0139333	7.07172e-07	0.0531931
cg19728485	rs765070		cg19728485	2	11213168	PQLC3	177	TRUE	2:11212407-11213753		rs765070	chr1	228805855	C	T	q42.13	RHOU	non-coding intronic	CC	46	0.2805	TT	30	0.1829	CT	88	0.5366	C	180	0.5488	T	148	0.4512		-0.0773702	0.0147466	2.44683e-07	0.0315113
cg19728485	rs10916354		cg19728485	2	11213168	PQLC3	177	TRUE	2:11212407-11213753		rs10916354	chr1	228818957	C	A	q42.13	RHOU	non-coding intronic	AA	30	0.1818	CC	47	0.2848	AC	88	0.5333	A	148	0.4485	C	182	0.5515		-0.0763013	0.0149661	5.16573e-07	0.0317573
cg19728485	rs1029365		cg19728485	2	11213168	PQLC3	177	TRUE	2:11212407-11213753		rs1029365	chr7	89912301	G	A	q21.13	C7orf63	coding	AA	97	0.5915	GG	8	0.0488	AG	59	0.3598	A	253	0.7713	G	75	0.2287		-0.0882975	0.0182405	1.81236e-06	0.04382
cg19728485	rs6979448		cg19728485	2	11213168	PQLC3	177	TRUE	2:11212407-11213753		rs6979448	chr7	89935806	T	C	q21.13	C7orf63	intronic	CC	91	0.5583	TT	8	0.0491	CT	64	0.3926	C	246	0.7546	T	80	0.2454		-0.0882975	0.0182405	1.81236e-06	0.04382
cg19728485	rs42608		cg19728485	2	11213168	PQLC3	177	TRUE	2:11212407-11213753		rs42608	chr7	89949597	A	G	q21.13			AA	8	0.0488	GG	95	0.5793	AG	61	0.372	A	77	0.2348	G	251	0.7652		-0.0894339	0.0182077	1.28825e-06	0.0373775
cg19728485	rs10229749		cg19728485	2	11213168	PQLC3	177	TRUE	2:11212407-11213753		rs10229749	chr7	90020958	G	A	q21.13	GTPBP10	3downstream	AA	8	0.0485	GG	102	0.6182	AG	55	0.3333	A	71	0.2152	G	259	0.7848		-0.0939313	0.0188056	8.60699e-07	0.0338497
cg19728485	rs7811178		cg19728485	2	11213168	PQLC3	177	TRUE	2:11212407-11213753		rs7811178	chr7	90030877	T	C	q21.13	CLDN12	5upstream	CC	3	0.0333	TT	57	0.6333	CT	30	0.3333	C	36	0.2	T	144	0.8		-0.0939313	0.0188056	8.60699e-07	0.0338497
cg19728485	rs2834656		cg19728485	2	11213168	PQLC3	177	TRUE	2:11212407-11213753		rs2834656	chr21	36246252	G	A	q22.12	RUNX1	intronic	AA	9	0.0545	GG	99	0.6	AG	57	0.3455	A	75	0.2273	G	255	0.7727		-0.0917056	0.0174388	2.30076e-07	0.0315113
cg19728485	rs2298352		cg19728485	2	11213168	PQLC3	177	TRUE	2:11212407-11213753		rs2298352	chr21	36252622	T	C	q22.12	RUNX1	intronic	CC	10	0.0606	TT	99	0.6	CT	56	0.3394	C	76	0.2303	T	254	0.7697		-0.0921497	0.0177743	3.36455e-07	0.0315113
cg19728485	rs2300401		cg19728485	2	11213168	PQLC3	177	TRUE	2:11212407-11213753		rs2300401	chr21	36258025	T	C	q22.12	RUNX1	intronic	CC	19	0.1152	TT	64	0.3879	CT	82	0.497	C	120	0.3636	T	210	0.6364		-0.0762837	0.0153981	1.04999e-06	0.0338497
cg19728485	rs2834660		cg19728485	2	11213168	PQLC3	177	TRUE	2:11212407-11213753		rs2834660	chr21	36271158	C	T	q22.12	RUNX1	intronic	CC	103	0.6242	TT	11	0.0667	CT	51	0.3091	C	257	0.7788	T	73	0.2212		-0.0865744	0.0174118	9.6149e-07	0.0338497
cg19728485	rs2834662		cg19728485	2	11213168	PQLC3	177	TRUE	2:11212407-11213753		rs2834662	chr21	36274176	T	C	q22.12	RUNX1	intronic	CC	15	0.0909	TT	93	0.5636	CT	57	0.3455	C	87	0.2636	T	243	0.7364		-0.0864765	0.0170006	5.47272e-07	0.0317573
cg19873785	rs859141		cg19873785	7	100647973	ZNHIT1	268	TRUE	7:100647006-100648747		rs859141	chr12	25222024	A	G	p12.1	LRMP	intronic	AA	2	0.0121	GG	132	0.8	AG	31	0.1879	A	35	0.1061	G	295	0.8939		-0.126583	0.0253292	8.49516e-07	0.0838791
cg19873785	rs4963602		cg19873785	7	100647973	ZNHIT1	268	TRUE	7:100647006-100648747		rs4963602	chr12	25229605	G	A	p12.1	LRMP	intronic	AA	99	0.6	GG	6	0.0364	AG	60	0.3636	A	258	0.7818	G	72	0.2182		-0.116765	0.0198693	8.49421e-09	0.00237015
cg19873785	rs1573442		cg19873785	7	100647973	ZNHIT1	268	TRUE	7:100647006-100648747		rs1573442	chr21	19678760	G	A	q21.1	TMPRSS15	intronic	AA	24	0.1455	GG	55	0.3333	AG	86	0.5212	A	134	0.4061	G	196	0.5939		0.0771086	0.0156806	1.2541e-06	0.0928697
cg19873785	rs7281534		cg19873785	7	100647973	ZNHIT1	268	TRUE	7:100647006-100648747		rs7281534	chr21	19685405	A	G	q21.1	TMPRSS15	intronic	AA	71	0.4383	GG	19	0.1173	AG	72	0.4444	A	214	0.6605	G	110	0.3395		0.0800517	0.0159569	7.74426e-07	0.0838791
cg20120491	rs756292		cg20120491	22	37295880	DMC1	255	TRUE	22:37295484-37296809		rs756292	chr2	66657939	T	C	p14			CC	86	0.5212	TT	21	0.1273	CT	58	0.3515	C	230	0.697	T	100	0.303		-0.0830866	0.0157432	2.09993e-07	0.056104
cg20305610	rs3810386		cg20305610	4	95592325	PDLIM5	264	TRUE	4:95591744-95593176		rs3810386	chr19	40306566	A	G	q13.2			AA	37	0.2242	GG	46	0.2788	AG	82	0.497	A	156	0.4727	G	174	0.5273		-0.0811693	0.0164114	1.09251e-06	0.081167
cg20305610	rs7253739		cg20305610	4	95592325	PDLIM5	264	TRUE	4:95591744-95593176		rs7253739	chr19	40310497	T	C	q13.2			CC	46	0.2805	TT	37	0.2256	CT	81	0.4939	C	173	0.5274	T	155	0.4726		-0.0815866	0.0164447	1.01396e-06	0.081167
cg20305610	rs10422280		cg20305610	4	95592325	PDLIM5	264	TRUE	4:95591744-95593176		rs10422280	chr19	40313214	A	G	q13.2			AA	38	0.2331	GG	45	0.2761	AG	80	0.4908	A	156	0.4785	G	170	0.5215		-0.082478	0.0165229	8.7617e-07	0.081167
cg20305610	rs718066		cg20305610	4	95592325	PDLIM5	264	TRUE	4:95591744-95593176		rs718066	chr19	40321840	T	C	q13.2	DYRK1B	intronic	CC	46	0.2788	TT	37	0.2242	CT	82	0.497	C	174	0.5273	T	156	0.4727		-0.0811693	0.0164114	1.09251e-06	0.081167
cg20728496	rs9478170		cg20728496	11	70841203	DSYN1	662	TRUE	11:70841005-70842753		rs9478170	chr6	151439698	A	G	q25.1			AA	9	0.0545	GG	90	0.5455	AG	66	0.4	A	84	0.2545	G	246	0.7455		-0.110386	0.0206064	1.38859e-07	0.04147
cg20739510	rs548098		cg20739510	1	10457396	PEX14	210	TRUE	1:10457049-10457785		rs548098	chr11	84449873	A	G	q14.1	DLG2	intronic	AA	5	0.0303	GG	96	0.5818	AG	64	0.3879	A	74	0.2242	G	256	0.7758		0.0948094	0.0178276	1.69654e-07	0.0509551
cg20780953	rs2474389		cg20780953	19	11311511	RAB3D	190	TRUE	19:11311011-11311597		rs2474389	chr1	61858412	G	A	p31.3	NFIA	intronic	AA	10	0.061	GG	85	0.5183	AG	69	0.4207	A	89	0.2713	G	239	0.7287		0.115066	0.022056	2.84513e-07	0.0424826
cg20780953	rs2474381		cg20780953	19	11311511	RAB3D	190	TRUE	19:11311011-11311597		rs2474381	chr1	61870856	C	T	p31.3	NFIA	intronic	CC	86	0.5244	TT	9	0.0549	CT	69	0.4207	C	241	0.7348	T	87	0.2652		0.123988	0.0218802	2.69336e-08	0.00750504
cg20977411	rs17299801		cg20977411	1	153176078	PMVK	13	TRUE	1:153175158-153176780		rs17299801	chr3	59880142	A	G	p14.2	FHIT	intronic	AA	136	0.8242	GG	1	0.0061	AG	28	0.1697	A	300	0.9091	G	30	0.0909		0.119053	0.023628	6.94094e-07	0.0828049
cg20977411	rs2931289		cg20977411	1	153176078	PMVK	13	TRUE	1:153175158-153176780		rs2931289	chr8	62188960	A	G	q12.2			AA	62	0.3758	GG	29	0.1758	AG	74	0.4485	A	198	0.6	G	132	0.4		-0.078584	0.0157232	8.48455e-07	0.0828049
cg20977411	rs2978522		cg20977411	1	153176078	PMVK	13	TRUE	1:153175158-153176780		rs2978522	chr8	62194900	C	T	q12.2			CC	65	0.3963	TT	24	0.1463	CT	75	0.4573	C	205	0.625	T	123	0.375		-0.0781144	0.0157987	1.10084e-06	0.0828049
cg20977411	rs2978528		cg20977411	1	153176078	PMVK	13	TRUE	1:153175158-153176780		rs2978528	chr8	62205665	C	A	q12.3	CLVS1	intronic	AA	25	0.1515	CC	65	0.3939	AC	75	0.4545	A	125	0.3788	C	205	0.6212		-0.0796109	0.015803	6.98597e-07	0.0828049
cg20994801	rs770271		cg20994801	1	9633985	PIK3CD	405	TRUE	1:9633959-9635677		rs770271	chr13	33698888	T	G	q13.1	STARD13	intronic	GG	78	0.4756	TT	18	0.1098	GT	68	0.4146	G	224	0.6829	T	104	0.3171		0.0954743	0.0179524	1.70152e-07	0.050578
cg21137706	rs11208952		cg21137706	12	62459571	TMEM5	333	TRUE	12:62459521-62460599		rs11208952	chr1	67225491	G	A	p31.3	TCTEX1D1	intronic	AA	4	0.0242	GG	125	0.7576	AG	36	0.2182	A	44	0.1333	G	286	0.8667		0.0894945	0.0179117	8.77209e-07	0.0970675
cg21137706	rs11771711		cg21137706	12	62459571	TMEM5	333	TRUE	12:62459521-62460599		rs11771711	chr7	154477036	A	G	q36.2	DPP6	intronic	AA	66	0.4	GG	24	0.1455	AG	75	0.4545	A	207	0.6273	G	123	0.3727		-0.0691601	0.0136328	5.85482e-07	0.0970675
cg21243909	rs3762920		cg21243909	1	17638810	RCC2	3	TRUE	1:17638014-17639215		rs3762920	chr4	186459026	A	G	q35.1			AA	75	0.4545	GG	15	0.0909	AG	75	0.4545	A	225	0.6818	G	105	0.3182		-0.0766818	0.0152071	6.81071e-07	0.0996613
cg21243909	rs8025628		cg21243909	1	17638810	RCC2	3	TRUE	1:17638014-17639215		rs8025628	chr15	100756592	C	T	q26.3	ADAMTS17	intronic	CC	60	0.3636	TT	21	0.1273	CT	84	0.5091	C	204	0.6182	T	126	0.3818		0.0818475	0.0160522	5.15206e-07	0.0996613
cg21371335	rs1275689		cg21371335	17	37423575	DJC7	619	TRUE	17:37423499-37423699		rs1275689	chr14	69812279	G	A	q24.1	GALNTL1	intronic	AA	53	0.3232	GG	30	0.1829	AG	81	0.4939	A	187	0.5701	G	141	0.4299		-0.0806305	0.0154612	2.87353e-07	0.0849134
cg21418076	rs12495819		cg21418076	14	23847718	LTB4R2	283	FALSE			rs12495819	chr3	1638054	T	C	p26.3			CC	2	0.0121	TT	114	0.6909	CT	49	0.297	C	53	0.1606	T	277	0.8394		-0.0744571	0.0141198	2.14513e-07	0.0638811
cg21656748	rs5766248		cg21656748	4	77354371	SCARB2	312	TRUE	4:77353529-77354453		rs5766248	chr22	45369469	G	A	q13.31	PHF21B	intronic	AA	3	0.0185	GG	112	0.6914	AG	47	0.2901	A	53	0.1636	G	271	0.8364		0.114087	0.0217846	2.57507e-07	0.0384736
cg21656748	rs5766277		cg21656748	4	77354371	SCARB2	312	TRUE	4:77353529-77354453		rs5766277	chr22	45396440	A	G	q13.31	PHF21B	intronic	AA	63	0.3818	GG	19	0.1152	AG	83	0.503	A	209	0.6333	G	121	0.3667		0.099145	0.0174534	2.49071e-08	0.007494
cg21794225	rs12476056		cg21794225	14	29467215	PRKD1	564	TRUE	14:29465783-29467306		rs12476056	chr2	114050323	A	G	q13			AA	89	0.5394	GG	12	0.0727	AG	64	0.3879	A	242	0.7333	G	88	0.2667		0.131708	0.0248603	1.88223e-07	0.0565908
cg21878918	rs1304648		cg21878918	12	55921029	LOC56901	217	TRUE	12:55919924-55921030		rs1304648	chr16	62025800	T	C	q21	CDH8	intronic	CC	49	0.297	TT	34	0.2061	CT	82	0.497	C	180	0.5455	T	150	0.4545		-0.0881786	0.0156501	3.19841e-08	0.0096233
cg21968580	rs3797013		cg21968580	1	78243228	DJB4	4	FALSE			rs3797013	chr4	175434394	A	G	q34.1	HPGD	intronic	AA	137	0.8303	GG	0	0	AG	28	0.1697	A	302	0.9152	G	28	0.0848		-0.147248	0.0303203	1.6817e-06	0.0967337
cg21968580	rs1244447		cg21968580	1	78243228	DJB4	4	FALSE			rs1244447	chr10	7854441	A	C	p14			AA	69	0.4182	CC	15	0.0909	AC	81	0.4909	A	219	0.6636	C	111	0.3364		0.0932838	0.0185772	7.55559e-07	0.0967337
cg21968580	rs1244507		cg21968580	1	78243228	DJB4	4	FALSE			rs1244507	chr10	7872957	G	A	p14	TAF3	intronic	AA	29	0.1768	GG	58	0.3537	AG	77	0.4695	A	135	0.4116	G	193	0.5884		0.087618	0.0180692	1.74341e-06	0.0967337
cg21968580	rs1298730		cg21968580	1	78243228	DJB4	4	FALSE			rs1298730	chr14	69800014	T	C	q24.1	GALNTL1	intronic	CC	45	0.2727	TT	37	0.2242	CT	83	0.503	C	173	0.5242	T	157	0.4758		-0.0851543	0.0176232	1.88987e-06	0.0967337
cg21968580	rs1275691		cg21968580	1	78243228	DJB4	4	FALSE			rs1275691	chr14	69816344	G	A	q24.1	GALNTL1	intronic	AA	34	0.2061	GG	44	0.2667	AG	87	0.5273	A	155	0.4697	G	175	0.5303		0.0847975	0.0173795	1.50791e-06	0.0967337
cg21968580	rs738986		cg21968580	1	78243228	DJB4	4	FALSE			rs738986	chr22	37401792	G	T	q12.3	C22orf33	intronic	GG	36	0.2182	TT	46	0.2788	GT	83	0.503	G	155	0.4697	T	175	0.5303		0.0875768	0.0179833	1.57653e-06	0.0967337
cg22009138	rs2860194		cg22009138	5	65258278	ERBB2IP	138	TRUE	5:65256428-65258321		rs2860194	chr10	105236787	A	C	q24.33	CALHM3	intronic	AA	7	0.0435	CC	108	0.6708	AC	46	0.2857	A	60	0.1863	C	262	0.8137		-0.116296	0.0219685	1.92295e-07	0.0575831
cg22050705	rs6061807		cg22050705	3	44641902	ZNF197	387	TRUE	3:44641321-44641967		rs6061807	chr20	60337752	A	G	q13.33	CDH4	intronic	AA	91	0.5515	GG	12	0.0727	AG	62	0.3758	A	244	0.7394	G	86	0.2606		0.108717	0.0203015	1.40145e-07	0.0421667
cg22065439	rs1559160		cg22065439	5	133331900	C5orf15	477	TRUE	5:133331850-133332552		rs1559160	chr5	170200635	T	C	q35.1			CC	30	0.1818	TT	73	0.4424	CT	62	0.3758	C	122	0.3697	T	208	0.6303		-0.0904693	0.0179362	6.77354e-07	0.0979276
cg22065439	rs1147465		cg22065439	5	133331900	C5orf15	477	TRUE	5:133331850-133332552		rs1147465	chr14	69793624	G	T	q24.1	GALNTL1	intronic	GG	14	0.0859	TT	80	0.4908	GT	69	0.4233	G	97	0.2975	T	229	0.7025		0.103443	0.0196987	2.39509e-07	0.0690887
cg22088594	rs1396205		cg22088594	13	36532133	FAM48A	310	TRUE	13:36531108-36532143		rs1396205	chr12	24547031	G	A	p12.1	SOX5	intronic	AA	84	0.5122	GG	13	0.0793	AG	67	0.4085	A	235	0.7165	G	93	0.2835		-0.0797185	0.0152679	2.78901e-07	0.0896625
cg22655224	rs3810386		cg22655224	16	55180949	MT3	181	TRUE	16:55180379-55181501		rs3810386	chr19	40306566	A	G	q13.2			AA	37	0.2242	GG	46	0.2788	AG	82	0.497	A	156	0.4727	G	174	0.5273		-0.0874483	0.0175333	8.9199e-07	0.093298
cg22655224	rs7253739		cg22655224	16	55180949	MT3	181	TRUE	16:55180379-55181501		rs7253739	chr19	40310497	T	C	q13.2			CC	46	0.2805	TT	37	0.2256	CT	81	0.4939	C	173	0.5274	T	155	0.4726		-0.0865091	0.0175851	1.2419e-06	0.093298
cg22655224	rs10422280		cg22655224	16	55180949	MT3	181	TRUE	16:55180379-55181501		rs10422280	chr19	40313214	A	G	q13.2			AA	38	0.2331	GG	45	0.2761	AG	80	0.4908	A	156	0.4785	G	170	0.5215		-0.0871757	0.0176136	1.07718e-06	0.093298
cg22655224	rs718066		cg22655224	16	55180949	MT3	181	TRUE	16:55180379-55181501		rs718066	chr19	40321840	T	C	q13.2	DYRK1B	intronic	CC	46	0.2788	TT	37	0.2242	CT	82	0.497	C	174	0.5273	T	156	0.4727		-0.0874483	0.0175333	8.9199e-07	0.093298
cg22960284	rs10513854		cg22960284	14	50481374	PYGL	390	TRUE	14:50480238-50481574		rs10513854	chr3	190305874	C	T	q28	IL1RAP	intronic	CC	126	0.7636	TT	3	0.0182	CT	36	0.2182	C	288	0.8727	T	42	0.1273		-0.128854	0.0255155	6.56232e-07	0.0846985
cg22960284	rs9290939		cg22960284	14	50481374	PYGL	390	TRUE	14:50480238-50481574		rs9290939	chr3	190333876	G	A	q28	IL1RAP	intronic	AA	0	0	GG	144	0.8727	AG	21	0.1273	A	21	0.0636	G	309	0.9364		-0.194289	0.0369192	2.25638e-07	0.0665333
cg22960284	rs7626795		cg22960284	14	50481374	PYGL	390	TRUE	14:50480238-50481574		rs7626795	chr3	190350461	A	G	q28	IL1RAP	intronic	AA	133	0.8061	GG	1	0.0061	AG	31	0.1879	A	297	0.9	G	33	0.1		-0.141819	0.0283944	8.61729e-07	0.0846985
cg22960284	rs859141		cg22960284	14	50481374	PYGL	390	TRUE	14:50480238-50481574		rs859141	chr12	25222024	A	G	p12.1	LRMP	intronic	AA	2	0.0121	GG	132	0.8	AG	31	0.1879	A	35	0.1061	G	295	0.8939		-0.144045	0.0293315	1.29419e-06	0.0954036
cg23018891	rs749974		cg23018891	1	114925930	BCAS2	142	TRUE	1:114925487-114926084		rs749974	chr14	96562033	A	G	q32.2	C14orf132	3downstream	AA	74	0.4485	GG	9	0.0545	AG	82	0.497	A	230	0.697	G	100	0.303		-0.0899692	0.0167595	1.3092e-07	0.0386913
cg23047681	rs1134119		cg23047681	6	105414600	HACE1	149	TRUE	6:105413696-105414757		rs1134119	chr2	131523671	T	C	q21.1	FAM123C	3utr																	0.164411	0.0308014	1.53281e-07	0.0461187
cg23372001	rs2249380		cg23372001	6	27899619	HIST1H4J	263	FALSE			rs2249380	chr2	3789383	A	C	p25.3			AA	32	0.1939	CC	47	0.2848	AC	86	0.5212	A	150	0.4545	C	180	0.5455		0.0752575	0.0140149	1.30132e-07	0.0371482
cg23422659	rs11216829		cg23422659	17	42284214	WNT9B	247	TRUE	17:42283210-42284807		rs11216829	chr11	118112911	G	A	q23.3	MPZL3	intronic	AA	10	0.061	GG	108	0.6585	AG	46	0.2805	A	66	0.2012	G	262	0.7988		-0.1244	0.0238345	2.81171e-07	0.0842128
cg24124789	rs17725366		cg24124789	1	218334718	IARS2	640	TRUE	1:218333823-218334755		rs17725366	chr14	91840089	G	A	q32.11	CCDC88C	intronic	AA	4	0.0242	GG	131	0.7939	AG	30	0.1818	A	38	0.1152	G	292	0.8848		0.13126	0.0249406	2.25464e-07	0.064824
cg24136586	rs10496076		cg24136586	5	81304122	ATG10	492	TRUE	5:81303168-81304278		rs10496076	chr2	57942987	T	C	p16.1			CC	49	0.297	TT	26	0.1576	CT	90	0.5455	C	188	0.5697	T	142	0.4303		0.0833529	0.01735	2.15624e-06	0.0669889
cg24136586	rs6722461		cg24136586	5	81304122	ATG10	492	TRUE	5:81303168-81304278		rs6722461	chr2	57970943	A	G	p16.1			AA	34	0.2061	GG	44	0.2667	AG	87	0.5273	A	155	0.4697	G	175	0.5303		0.0904137	0.0173226	2.81053e-07	0.042834
cg24136586	rs1460255		cg24136586	5	81304122	ATG10	492	TRUE	5:81303168-81304278		rs1460255	chr2	57978858	T	C	p16.1			CC	52	0.3152	TT	25	0.1515	CT	88	0.5333	C	192	0.5818	T	138	0.4182		0.0906216	0.0174019	2.99035e-07	0.042834
cg24136586	rs12991325		cg24136586	5	81304122	ATG10	492	TRUE	5:81303168-81304278		rs12991325	chr2	58016879	C	T	p16.1			CC	24	0.1455	TT	51	0.3091	CT	90	0.5455	C	138	0.4182	T	192	0.5818		0.087768	0.0171754	4.87041e-07	0.0470312
cg24136586	rs2717048		cg24136586	5	81304122	ATG10	492	TRUE	5:81303168-81304278		rs2717048	chr2	58025937	C	T	p16.1			CC	25	0.1515	TT	51	0.3091	CT	89	0.5394	C	139	0.4212	T	191	0.5788		0.0865631	0.0172409	7.59841e-07	0.0470312
cg24136586	rs2953441		cg24136586	5	81304122	ATG10	492	TRUE	5:81303168-81304278		rs2953441	chr2	58041482	C	T	p16.1			CC	25	0.1515	TT	51	0.3091	CT	89	0.5394	C	139	0.4212	T	191	0.5788		0.0856565	0.0172415	9.81864e-07	0.0470312
cg24136586	rs1402398		cg24136586	5	81304122	ATG10	492	TRUE	5:81303168-81304278		rs1402398	chr2	58042241	G	A	p16.1			AA	51	0.3208	GG	17	0.1069	AG	91	0.5723	A	193	0.6069	G	125	0.3931		0.085798	0.0172485	9.54325e-07	0.0470312
cg24136586	rs1402399		cg24136586	5	81304122	ATG10	492	TRUE	5:81303168-81304278		rs1402399	chr2	58045395	T	C	p16.1			CC	50	0.3067	TT	25	0.1534	CT	88	0.5399	C	188	0.5767	T	138	0.4233		0.0850095	0.0172571	1.20387e-06	0.0488891
cg24136586	rs12620940		cg24136586	5	81304122	ATG10	492	TRUE	5:81303168-81304278		rs12620940	chr2	58311684	T	C	p16.1	VRK2	intronic	CC	63	0.3841	TT	24	0.1463	CT	77	0.4695	C	203	0.6189	T	125	0.3811		0.0894552	0.0186719	2.29639e-06	0.0669889
cg24136586	rs3800524		cg24136586	5	81304122	ATG10	492	TRUE	5:81303168-81304278		rs3800524	chr6	168302015	A	G	q27	MLLT4	intronic	AA	77	0.4667	GG	20	0.1212	AG	68	0.4121	A	222	0.6727	G	108	0.3273		-0.0867513	0.0179122	1.79322e-06	0.0653324
cg24136586	rs11079531		cg24136586	5	81304122	ATG10	492	TRUE	5:81303168-81304278		rs11079531	chr17	62268535	G	A	q23.3	TEX2	intronic	AA	89	0.5394	GG	15	0.0909	AG	61	0.3697	A	239	0.7242	G	91	0.2758		-0.0941944	0.0200275	3.46495e-06	0.0918885
cg24241455	rs2660826		cg24241455	1	171950561	KLHL20	142	TRUE	1:171950466-171951219		rs2660826	chr15	73557634	G	A	q24.1	NEO1	intronic	AA	125	0.7622	GG	5	0.0305	AG	34	0.2073	A	284	0.8659	G	44	0.1341		-0.10893	0.0218871	9.39455e-07	0.0923982
cg24241455	rs1573442		cg24241455	1	171950561	KLHL20	142	TRUE	1:171950466-171951219		rs1573442	chr21	19678760	G	A	q21.1	TMPRSS15	intronic	AA	24	0.1455	GG	55	0.3333	AG	86	0.5212	A	134	0.4061	G	196	0.5939		0.0757961	0.0139746	9.79643e-08	0.0144526
cg24241455	rs7281534		cg24241455	1	171950561	KLHL20	142	TRUE	1:171950466-171951219		rs7281534	chr21	19685405	A	G	q21.1	TMPRSS15	intronic	AA	71	0.4383	GG	19	0.1173	AG	72	0.4444	A	214	0.6605	G	110	0.3395		0.0795121	0.0142438	4.24534e-08	0.0122514
cg24257768	rs4958192		cg24257768	10	120091974	C10orf84	166	TRUE	10:120091284-120092010		rs4958192	chr5	133973889	G	T	q31.1			GG	6	0.0366	TT	105	0.6402	GT	53	0.3232	G	65	0.1982	T	263	0.8018		0.101103	0.0194448	3.10869e-07	0.0935336
cg24284910	rs17383845		cg24284910	6	86359527	SNX14	821	TRUE	6:86359057-86361068		rs17383845	chr15	49208822	C	T	q21.1	SHC4	intronic	CC	137	0.8303	TT	2	0.0121	CT	26	0.1576	C	300	0.9091	T	30	0.0909		0.159847	0.0308122	3.29832e-07	0.0992393
cg24291845	rs859141		cg24291845	17	71363480	WBP2	471	TRUE	17:71362677-71364056		rs859141	chr12	25222024	A	G	p12.1	LRMP	intronic	AA	2	0.0121	GG	132	0.8	AG	31	0.1879	A	35	0.1061	G	295	0.8939		-0.122966	0.0234114	2.37634e-07	0.0708624
cg24291845	rs4963602		cg24291845	17	71363480	WBP2	471	TRUE	17:71362677-71364056		rs4963602	chr12	25229605	G	A	p12.1	LRMP	intronic	AA	99	0.6	GG	6	0.0364	AG	60	0.3636	A	258	0.7818	G	72	0.2182		-0.0942472	0.0186108	6.13717e-07	0.0860271
cg24484103	rs6073768		cg24484103	19	55220648	VRK3	31	TRUE	19:55219869-55221636		rs6073768	chr20	44130146	A	G	q13.12			AA	104	0.6303	GG	3	0.0182	AG	58	0.3515	A	266	0.8061	G	64	0.1939		0.117088	0.0216169	1.02037e-07	0.0287401
cg24484103	rs6065830		cg24484103	19	55220648	VRK3	31	TRUE	19:55219869-55221636		rs6065830	chr20	44141024	T	G	q13.12	SPINT3	3downstream	GG	3	0.0182	TT	104	0.6303	GT	58	0.3515	G	64	0.1939	T	266	0.8061		0.109163	0.0214308	5.28325e-07	0.0496064
cg24484103	rs6065851		cg24484103	19	55220648	VRK3	31	TRUE	19:55219869-55221636		rs6065851	chr20	44279034	C	T	q13.12	WFDC11	intronic	CC	101	0.6121	TT	3	0.0182	CT	61	0.3697	C	263	0.797	T	67	0.203		0.108764	0.0219091	9.98986e-07	0.0496064
cg24484103	rs6073846		cg24484103	19	55220648	VRK3	31	TRUE	19:55219869-55221636		rs6073846	chr20	44296323	A	C	q13.12	WFDC11	intronic	AA	101	0.6121	CC	3	0.0182	AC	61	0.3697	A	263	0.797	C	67	0.203		0.109306	0.0219799	9.58555e-07	0.0496064
cg24484103	rs6073855		cg24484103	19	55220648	VRK3	31	TRUE	19:55219869-55221636		rs6073855	chr20	44309670	C	T	q13.12			CC	58	0.6444	TT	0	0	CT	32	0.3556	C	148	0.8222	T	32	0.1778		0.108823	0.0219445	1.02612e-06	0.0496064
cg24484103	rs1013562		cg24484103	19	55220648	VRK3	31	TRUE	19:55219869-55221636		rs1013562	chr20	44310744	T	C	q13.12			CC	3	0.0183	TT	102	0.622	CT	59	0.3598	C	65	0.1982	T	263	0.8018		0.108764	0.0219091	9.98986e-07	0.0496064
cg24484103	rs6073862		cg24484103	19	55220648	VRK3	31	TRUE	19:55219869-55221636		rs6073862	chr20	44331705	T	C	q13.12	WFDC13	intronic	CC	3	0.0182	TT	103	0.6242	CT	59	0.3576	C	65	0.197	T	265	0.803		0.105789	0.0217711	1.66003e-06	0.0706556
cg24524435	rs6683452		cg24524435	20	62058569	UCKL1	357	TRUE	20:62057324-62059049		rs6683452	chr1	10029913	A	G	p36.22	NMT1	intronic	AA	1	0.0061	GG	145	0.8841	AG	18	0.1098	A	20	0.061	G	308	0.939		-0.135395	0.0262457	3.81731e-07	0.0820002
cg24524435	rs765764		cg24524435	20	62058569	UCKL1	357	TRUE	20:62057324-62059049		rs765764	chr7	80508422	G	A	q21.11	SEMA3C	intronic	AA	62	0.3758	GG	23	0.1394	AG	80	0.4848	A	204	0.6182	G	126	0.3818		0.0882489	0.0173887	5.797e-07	0.0820002
cg24646513	rs16953678		cg24646513	12	105904629	MTERFD3	430	TRUE	12:105904592-105905368		rs16953678	chr17	3961617	A	G	p13.2	ZZEF1	intronic	AA	116	0.703	GG	2	0.0121	AG	47	0.2848	A	279	0.8455	G	51	0.1545		-0.108076	0.0210732	4.44112e-07	0.0725364
cg24646513	rs11078482		cg24646513	12	105904629	MTERFD3	430	TRUE	12:105904592-105905368		rs11078482	chr17	4028700	T	C	p13.2	ZZEF1	intronic	CC	116	0.703	TT	2	0.0121	CT	47	0.2848	C	279	0.8455	T	51	0.1545		-0.108322	0.0212364	5.10676e-07	0.0725364
cg24664861	rs6683452		cg24664861	2	213857445	SPAG16	84	TRUE	2:213857075-213857799		rs6683452	chr1	10029913	A	G	p36.22	NMT1	intronic	AA	1	0.0061	GG	145	0.8841	AG	18	0.1098	A	20	0.061	G	308	0.939		-0.134791	0.0264404	5.17556e-07	0.077516
cg24664861	rs2383177		cg24664861	2	213857445	SPAG16	84	TRUE	2:213857075-213857799		rs2383177	chr9	21068841	T	C	p21.3			CC	3	0.0182	TT	103	0.6242	CT	59	0.3576	C	65	0.197	T	265	0.803		0.111378	0.0217093	4.40836e-07	0.077516
cg25048564	rs2251973		cg25048564	21	32166623	HUNK	876	TRUE	21:32166484-32168605		rs2251973	chr11	19992797	C	T	p15.1	V2	intronic	CC	132	0.8	TT	2	0.0121	CT	31	0.1879	C	295	0.8939	T	35	0.1061		-0.147983	0.0291302	5.65583e-07	0.0567239
cg25048564	rs2625295		cg25048564	21	32166623	HUNK	876	TRUE	21:32166484-32168605		rs2625295	chr11	19998919	T	C	p15.1	V2	intronic	CC	113	0.6848	TT	3	0.0182	CT	49	0.297	C	275	0.8333	T	55	0.1667		-0.12041	0.0233066	3.67499e-07	0.0567239
cg25048564	rs6483627		cg25048564	21	32166623	HUNK	876	TRUE	21:32166484-32168605		rs6483627	chr11	20001650	A	G	p15.1	V2	intronic	AA	100	0.6061	GG	9	0.0545	AG	56	0.3394	A	256	0.7758	G	74	0.2242		-0.101787	0.0197859	4.10213e-07	0.0567239
cg25065147	rs3791966		cg25065147	2	46996929	MCFD2	476	TRUE	2:46996040-46997677		rs3791966	chr2	218720268	G	A	q35	TNS1	intronic	AA	0	0	GG	153	0.9273	AG	12	0.0727	A	12	0.0364	G	318	0.9636		-0.143351	0.0272699	2.32401e-07	0.0675877
cg25086702	rs11210834		cg25086702	4	174492134	HMGB2	33	TRUE	4:174491122-174493309		rs11210834	chr1	43787437	A	G	p34.2	TIE1	intronic	AA	95	0.5793	GG	8	0.0488	AG	61	0.372	A	251	0.7652	G	77	0.2348		0.098188	0.0179037	7.13185e-08	0.02118
cg25086702	rs12547478		cg25086702	4	174492134	HMGB2	33	TRUE	4:174491122-174493309		rs12547478	chr8	10579110	A	G	p23.1			AA	28	0.1697	GG	54	0.3273	AG	83	0.503	A	139	0.4212	G	191	0.5788		-0.0794399	0.0156019	5.34769e-07	0.0746817
cg25202404	rs7728102		cg25202404	8	78075387	PXMP3	393	TRUE	8:78074605-78075733		rs7728102	chr5	74239376	G	A	q13.3			AA	97	0.5879	GG	7	0.0424	AG	61	0.3697	A	255	0.7727	G	75	0.2273		-0.137524	0.0246335	4.22112e-08	0.0127004
cg25307902	rs1906404		cg25307902	20	10147210	SP25	267	TRUE	20:10147174-10148528		rs1906404	chr15	53906402	G	A	q21.3	WDR72	intronic	AA	33	0.2012	GG	41	0.25	AG	90	0.5488	A	156	0.4756	G	172	0.5244		0.0828231	0.0149021	4.82466e-08	0.0142591
cg25307902	rs1906405		cg25307902	20	10147210	SP25	267	TRUE	20:10147174-10148528		rs1906405	chr15	53907194	C	T	q21.3	WDR72	intronic	CC	14	0.0848	TT	81	0.4909	CT	70	0.4242	C	98	0.297	T	232	0.703		-0.0894493	0.0171378	2.81024e-07	0.0415277
cg25505974	rs2144204		cg25505974	21	32906522	C21orf59	262	TRUE	21:32905587-32907707		rs2144204	chr21	19662652	A	G	q21.1	TMPRSS15	intronic	AA	43	0.2622	GG	35	0.2134	AG	86	0.5244	A	172	0.5244	G	156	0.4756		0.0782225	0.0149307	2.54349e-07	0.074454
cg25510610	rs4981149		cg25510610	8	38360051	WHSC1L1	1104	TRUE	8:38358099-38360064		rs4981149	chr14	32720343	C	T	q12			CC	51	0.3168	TT	32	0.1988	CT	78	0.4845	C	180	0.559	T	142	0.441		0.084485	0.0157729	1.39246e-07	0.020948
cg25510610	rs5985940		cg25510610	8	38360051	WHSC1L1	1104	TRUE	8:38358099-38360064		rs5985940	chrX	29012198	T	C	p21.3	IL1RAPL1	intronic	CC	11	0.0696	TT	123	0.7785	CT	24	0.1519	C	46	0.1456	T	270	0.8544		0.107329	0.0185952	1.52738e-08	0.0037708
cg25553916	rs2254066		cg25553916	5	177491361	FLJ22318	727	TRUE	5:177489141-177491386		rs2254066	chr2	29889019	C	A	p23.2	ALK	intronic	AA	86	0.5212	CC	10	0.0606	AC	69	0.4182	A	241	0.7303	C	89	0.2697		0.0805468	0.0153828	2.58124e-07	0.0472477
cg25553916	rs2631958		cg25553916	5	177491361	FLJ22318	727	TRUE	5:177489141-177491386		rs2631958	chr2	29958841	C	T	p23.2	ALK	intronic	CC	10	0.0606	TT	91	0.5515	CT	64	0.3879	C	84	0.2545	T	246	0.7455		0.0796062	0.0158195	7.18591e-07	0.0714707
cg25553916	rs6754181		cg25553916	5	177491361	FLJ22318	727	TRUE	5:177489141-177491386		rs6754181	chr2	29966380	T	C	p23.2	ALK	intronic	CC	92	0.5576	TT	10	0.0606	CT	63	0.3818	C	247	0.7485	T	83	0.2515		0.0832806	0.0160233	3.14065e-07	0.0472477
cg25905459	rs4981149		cg25905459	17	55396418	LOC51136	459	TRUE	17:55396131-55397780		rs4981149	chr14	32720343	C	T	q12			CC	51	0.3168	TT	32	0.1988	CT	78	0.4845	C	180	0.559	T	142	0.441		0.08306	0.0158369	2.47134e-07	0.0743571
cg26357453	rs6937197		cg26357453	17	20970646	DHRS7B	204	TRUE	17:20970578-20971574		rs6937197	chr6	170172316	C	T	q27	C6orf70	intronic	CC	125	0.7576	TT	5	0.0303	CT	35	0.2121	C	285	0.8636	T	45	0.1364		0.144906	0.028085	3.80246e-07	0.0563653
cg26357453	rs9478112		cg26357453	17	20970646	DHRS7B	204	TRUE	17:20970578-20971574		rs9478112	chr6	170200081	G	T	q27	LINC00242	5upstream	GG	125	0.7576	TT	5	0.0303	GT	35	0.2121	G	285	0.8636	T	45	0.1364		0.145064	0.028006	3.43485e-07	0.0563653
cg26428825	rs6017123		cg26428825	9	2707531	KCNV2	5	FALSE			rs6017123	chr20	42241866	C	T	q13.12	IFT52	intronic	CC	90	0.5455	TT	9	0.0545	CT	66	0.4	C	246	0.7455	T	84	0.2545		-0.0768444	0.0146911	2.65408e-07	0.0798049
cg26565838	rs1893116		cg26565838	5	153550957	GALNT10	469	TRUE	5:153549183-153550965		rs1893116	chr6	162884946	A	G	q26	PARK2	intronic	AA	23	0.1394	GG	63	0.3818	AG	79	0.4788	A	125	0.3788	G	205	0.6212		0.0766513	0.0157692	1.64659e-06	0.099509
cg26565838	rs904053		cg26565838	5	153550957	GALNT10	469	TRUE	5:153549183-153550965		rs904053	chr8	28202936	T	C	p21.1	PNOC	3downstream	CC	11	0.0667	TT	101	0.6121	CT	53	0.3212	C	75	0.2273	T	255	0.7727		0.0986447	0.0195073	6.34601e-07	0.0661587
cg26565838	rs5925612		cg26565838	5	153550957	GALNT10	469	TRUE	5:153549183-153550965		rs5925612	chrX	23780688	T	C	p22.11			CC	35	0.2121	TT	99	0.6	CT	31	0.1879	C	101	0.3061	T	229	0.6939		-0.0890154	0.0173315	4.27797e-07	0.0661587
cg26565838	rs1548733		cg26565838	5	153550957	GALNT10	469	TRUE	5:153549183-153550965		rs1548733	chrX	23783688	G	A	p22.11			AA	24	0.1455	GG	112	0.6788	AG	29	0.1758	A	77	0.2333	G	253	0.7667		-0.0945333	0.0194696	1.68954e-06	0.099509
cg26565838	rs933404		cg26565838	5	153550957	GALNT10	469	TRUE	5:153549183-153550965		rs933404	chrX	23783864	T	C	p22.11			CC	35	0.2121	TT	99	0.6	CT	31	0.1879	C	101	0.3061	T	229	0.6939		-0.0871473	0.0172753	6.73973e-07	0.0661587
cg26675934	rs12203311		cg26675934	16	1949676	NDUFB10	156	TRUE	16:1949070-1950268		rs12203311	chr6	118828943	C	T	q22.31	CEP85L	intronic	CC	140	0.8485	TT	2	0.0121	CT	23	0.1394	C	303	0.9182	T	27	0.0818		0.138052	0.0260843	1.93508e-07	0.0287509
cg26675934	rs12210025		cg26675934	16	1949676	NDUFB10	156	TRUE	16:1949070-1950268		rs12210025	chr6	118983924	A	C	q22.31	CEP85L	intronic	AA	141	0.8545	CC	2	0.0121	AC	22	0.1333	A	304	0.9212	C	26	0.0788		0.138052	0.0260843	1.93508e-07	0.0287509
cg26902873	rs13209334		cg26902873	X	3640820	PRKX	841	TRUE	X:3640211-3642103		rs13209334	chr6	129982914	C	A	q22.33	ARHGAP18	intronic	AA	22	0.1333	CC	69	0.4182	AC	74	0.4485	A	118	0.3576	C	212	0.6424		0.085145	0.0161808	2.26386e-07	0.0389994
cg26902873	rs11154490		cg26902873	X	3640820	PRKX	841	TRUE	X:3640211-3642103		rs11154490	chr6	129994655	C	T	q22.33	ARHGAP18	intronic	CC	65	0.4037	TT	21	0.1304	CT	75	0.4658	C	205	0.6366	T	117	0.3634		0.0852593	0.016253	2.46054e-07	0.0389994
cg27087525	rs7647249		cg27087525	6	17708365	FAM8A1	200	TRUE	6:17708111-17709518		rs7647249	chr3	133245961	T	C	q22.1			CC	8	0.0485	TT	106	0.6424	CT	51	0.3091	C	67	0.203	T	263	0.797		-0.0878879	0.0182051	1.93473e-06	0.0946332
cg27087525	rs4696855		cg27087525	6	17708365	FAM8A1	200	TRUE	6:17708111-17709518		rs4696855	chr4	8597140	C	T	p16.1	CPZ	intronic	CC	7	0.0424	TT	107	0.6485	CT	51	0.3091	C	65	0.197	T	265	0.803		0.0705091	0.0146975	2.22744e-06	0.0946813
cg27087525	rs7148384		cg27087525	6	17708365	FAM8A1	200	TRUE	6:17708111-17709518		rs7148384	chr14	24828814	C	T	q12			CC	121	0.7378	TT	5	0.0305	CT	38	0.2317	C	280	0.8537	T	48	0.1463		0.0813831	0.0166635	1.47393e-06	0.0877128
cg27087525	rs2228233		cg27087525	6	17708365	FAM8A1	200	TRUE	6:17708111-17709518		rs2228233	chr14	24839165	C	T	q12	NFATC4	coding	CC	95	0.5758	TT	9	0.0545	CT	61	0.3697	C	251	0.7606	T	79	0.2394		0.0737044	0.0148759	1.04726e-06	0.0779027
cg27087525	rs11628929		cg27087525	6	17708365	FAM8A1	200	TRUE	6:17708111-17709518		rs11628929	chr14	24844054	A	G	q12	NFATC4	intronic	AA	13	0.0788	GG	82	0.497	AG	70	0.4242	A	96	0.2909	G	234	0.7091		0.0710379	0.0142186	8.55342e-07	0.0779027
cg27087525	rs8008583		cg27087525	6	17708365	FAM8A1	200	TRUE	6:17708111-17709518		rs8008583	chr14	24849127	C	T	q12	NFATC4	3downstream	CC	109	0.6606	TT	6	0.0364	CT	50	0.303	C	268	0.8121	T	62	0.1879		0.0864978	0.0162032	1.53362e-07	0.0207778
cg27087525	rs6573766		cg27087525	6	17708365	FAM8A1	200	TRUE	6:17708111-17709518		rs6573766	chr14	24852046	T	G	q12			GG	4	0.0242	TT	119	0.7212	GT	42	0.2545	G	50	0.1515	T	280	0.8485		0.0906213	0.0165115	6.97682e-08	0.0207594
cg27126442	rs10110177		cg27126442	4	106693255	FLJ20184	29	FALSE			rs10110177	chr8	74845633	C	T	q21.11			CC	114	0.6909	TT	5	0.0303	CT	46	0.2788	C	274	0.8303	T	56	0.1697		-0.129367	0.0242489	1.55728e-07	0.0225277
cg27126442	rs1038292		cg27126442	4	106693255	FLJ20184	29	FALSE			rs1038292	chr8	74853706	T	C	q21.11			CC	2	0.0121	TT	116	0.703	CT	47	0.2848	C	51	0.1545	T	279	0.8455		-0.13364	0.0247281	1.08468e-07	0.0225277
cg27351998	rs11175204		cg27351998	9	21294618	IF5	637	FALSE			rs11175204	chr12	64290557	G	A	q14.2	SRGAP1	intronic	AA	0	0	GG	143	0.8773	AG	20	0.1227	A	20	0.0613	G	306	0.9387		0.187352	0.0356415	2.32611e-07	0.0699875
Footnote: Gene represents the gene nearest to the given CpG site. *coefficient estimate reflects the expected change in methylation M-values for a one-unit increase in the number of minor alleles.
