# Supplementary material for: Integrative genomic analysis identifies epigenetic marks that mediate genetic risk for epithelial ovarian cancer
Source: BMC Med Genomics. 2014 Jan 30;7:8. doi: 10.1186/1755-8794-7-8 (PMC3916313; doi:10.1186/1755-8794-7-8)
Supplement: Additional file 7: Table S6 — Information for the 28 SNPs that were significantly associated with EOC case/control status. [file 1755-8794-7-8-S7.xlsx]

## Sheet: Table S4
Table S6: Information for the 28 SNPs that were significantly associated with EOC case/control status
SNP information																								Association with EOC case/control status
SNP	Chromosome	chromPosition	Allele1	Allele2	Band	Gene	Predicted.function	Genotype1	Count	Frequency	Genotype2	Count	Frequency	Genotype3	Count	Frequency	Allele1	Count	Frequency	Allele2	Count	Frequency		Odd Ratio*	95% CI	Pvalue
rs10110177	chr8	74845633	C	T	q21.11			CC	114	0.6909	TT	5	0.0303	CT	46	0.2788	C	274	0.8303	T	56	0.1697		0.61	(0.41,0.92)	0.0184186
rs10488500	chr7	76841259	A	G	q11.23	CCDC146	intronic	AA	133	0.8061	GG	1	0.0061	AG	31	0.1879	A	297	0.9	G	33	0.1		1.58	(1.01,2.47)	0.046086
rs10513854	chr3	190305874	C	T	q28	IL1RAP	intronic	CC	126	0.7636	TT	3	0.0182	CT	36	0.2182	C	288	0.8727	T	42	0.1273		1.52	(1.02,2.26)	0.0380147
rs11120596	chr1	215850817	C	T	q41	USH2A	intronic	CC	143	0.8667	TT	1	0.0061	CT	21	0.1273	C	307	0.9303	T	23	0.0697		0.37	(0.20,0.70)	0.00204789
rs11210834	chr1	43787437	A	G	p34.2	TIE1	intronic	AA	95	0.5793	GG	8	0.0488	AG	61	0.372	A	251	0.7652	G	77	0.2348		1.37	(1.00,1.88)	0.0482415
rs1144963	chr12	69335625	C	T	q15	CPM	intronic	CC	35	0.2121	TT	47	0.2848	CT	83	0.503	C	153	0.4636	T	177	0.5364		1.46	(1.10,1.92)	0.0076184
rs11871926	chr17	2084712	C	T	p13.3	SMG6	intronic	CC	134	0.8121	TT	3	0.0182	CT	28	0.1697	C	296	0.897	T	34	0.103		2.51	(1.42,4.44)	0.00154665
rs11884397	chr2	23885388	G	A	p24.1	KLHL29	intronic	AA	2	0.0121	GG	140	0.8485	AG	23	0.1394	A	27	0.0818	G	303	0.9182		2.17	(1.31,3.59)	0.00248891
rs12362925	chr11	16875419	T	C	p15.1	PLEKHA7	intronic	CC	1	0.0061	TT	127	0.7697	CT	37	0.2242	C	39	0.1182	T	291	0.8818		1.69	(1.06,2.69)	0.0287915
rs1250220	chr2	216320050	C	A	q35			AA	42	0.2545	CC	33	0.2	AC	90	0.5455	A	174	0.5273	C	156	0.4727		0.72	(0.54,0.96)	0.0234307
rs1250252	chr2	216313591	T	G	q35			GG	43	0.2606	TT	32	0.1939	GT	90	0.5455	G	176	0.5333	T	154	0.4667		0.73	(0.55,0.97)	0.0286436
rs16838253	chr2	207322291	C	T	q33.3	ADAM23	intronic	CC	128	0.7901	TT	1	0.0062	CT	33	0.2037	C	289	0.892	T	35	0.108		1.71	(1.13,2.60)	0.0114043
rs2254066	chr2	29889019	C	A	p23.2	ALK	intronic	AA	86	0.5212	CC	10	0.0606	AC	69	0.4182	A	241	0.7303	C	89	0.2697		1.73	(1.21,2.46)	0.0025592
rs2289840	chr3	124181739	G	A	q21.2	KALRN	intronic	AA	8	0.0488	GG	90	0.5488	AG	66	0.4024	A	82	0.25	G	246	0.75		0.73	(0.54,0.99)	0.0413454
rs2294405	chr6	99292136	G	A	q16.1			AA	14	0.0854	GG	73	0.4451	AG	77	0.4695	A	105	0.3201	G	223	0.6799		1.45	(1.08,1.95)	0.0128587
rs257699	chr5	66134711	T	C	q12.3	MAST4	intronic	CC	2	0.0121	TT	118	0.7152	CT	45	0.2727	C	49	0.1485	T	281	0.8515		1.49	(1.01,2.18)	0.0435195
rs2631958	chr2	29958841	C	T	p23.2	ALK	intronic	CC	10	0.0606	TT	91	0.5515	CT	64	0.3879	C	84	0.2545	T	246	0.7455		1.62	(1.13,2.32)	0.00936009
rs2919303	chr8	62214493	T	C	q12.3	CLVS1	intronic	CC	44	0.2667	TT	35	0.2121	CT	86	0.5212	C	174	0.5273	T	156	0.4727		1.36	(1.04,1.79)	0.0272716
rs3800524	chr6	168302015	A	G	q27	MLLT4	intronic	AA	77	0.4667	GG	20	0.1212	AG	68	0.4121	A	222	0.6727	G	108	0.3273		0.74	(0.56,0.98)	0.0338536
rs3823036	chr6	99284532	T	C	q16.1	POU3F2	3utr	CC	15	0.0909	TT	73	0.4424	CT	77	0.4667	C	107	0.3242	T	223	0.6758		1.5	(1.11,2.01)	0.00747613
rs4457945	chr15	54608127	A	G	q21.3	UNC13C	intronic	AA	59	0.3576	GG	22	0.1333	AG	84	0.5091	A	202	0.6121	G	128	0.3879		1.4	(1.06,1.86)	0.0193316
rs460380	chr21	46028864	C	A	q22.3	TSPEAR	intronic	AA	57	0.3455	CC	28	0.1697	AC	80	0.4848	A	194	0.5879	C	136	0.4121		0.68	(0.50,0.91)	0.00974551
rs6754181	chr2	29966380	T	C	p23.2	ALK	intronic	CC	92	0.5576	TT	10	0.0606	CT	63	0.3818	C	247	0.7485	T	83	0.2515		1.75	(1.21,2.53)	0.0030766
rs6991239	chr8	123936993	A	G	q24.13	ZHX2	intronic	AA	111	0.6727	GG	8	0.0485	AG	46	0.2788	A	268	0.8121	G	62	0.1879		1.54	(1.12,2.12)	0.00851135
rs7626795	chr3	190350461	A	G	q28	IL1RAP	intronic	AA	133	0.8061	GG	1	0.0061	AG	31	0.1879	A	297	0.9	G	33	0.1		1.69	(1.08,2.63)	0.0215389
rs7828669	chr8	123938787	G	A	q24.13	ZHX2	intronic	AA	8	0.0485	GG	113	0.6848	AG	44	0.2667	A	60	0.1818	G	270	0.8182		1.55	(1.13,2.15)	0.00740171
rs9380854	chr6	39357257	A	G	p21.2	KIF6	intronic	AA	139	0.8424	GG	1	0.0061	AG	25	0.1515	A	303	0.9182	G	27	0.0818		1.75	(1.10,2.79)	0.0181282
rs9792311	chr8	123940585	T	G	q24.13	ZHX2	intronic	GG	8	0.0485	TT	112	0.6788	GT	45	0.2727	G	61	0.1848	T	269	0.8152		1.45	(1.05,1.99)	0.0231045
Footnote: *odds ratio reflects the expected odds odds of EOC for a one-unit increase in the number of minor alleles
