# Supplementary material for: Integrative genomic analysis identifies epigenetic marks that mediate genetic risk for epithelial ovarian cancer
Source: BMC Med Genomics. 2014 Jan 30;7:8. doi: 10.1186/1755-8794-7-8 (PMC3916313; doi:10.1186/1755-8794-7-8)
Supplement: Additional file 8: Table S7 — Information for the 13 CpGs that were identified as potential methylation-mediated relationships between genotype and EOC risk. [file 1755-8794-7-8-S8.xlsx]

## Sheet: Table S5
Table S7: Information for the 13 CpGs that were identified as potential methylation-mediated relationships between genotype and EOC risk
CpG Information
Name	GenomeBuild	Chr	MapInfo	Source	SourceVersion	SourceSeq	TSS_Coordinate	Gene_ID	Symbol	Accession	GID	Distance_to_TSS	CPG_ISLAND	CPG_ISLAND_LOCATIONS
cg03718677	36	1	149414890	NCBI:RefSeq	36.1	CGGCACAGTGGCAGAAATATACACTGAGTGACAGAGACAGGGACACACTC	149415050	GeneID:29765	TMOD4	NM_013353.1	GI:7019556	160	FALSE
cg09822001	36	1	154827958	NCBI:RefSeq	36.1	CGGCCCTTTGATAATAAGTGCTGATTTTGTAACTCTTTCAGAAAGGTGTA	154828194	GeneID:128240	APOA1BP	NM_144772.1	GI:21426826	236	TRUE	1:154827930-154828670
cg10636246	36	1	157313597	NCBI:RefSeq	36.1	CGACACCCTCAAGGGAGGAGTGCAGGCACTCAAAGATTTGAGTCACAGGC	157313271	GeneID:9447	AIM2	NM_004833.1	GI:4757733	326	FALSE
cg13721560	36	2	44076072	NCBI:RefSeq	36.1	CGGGTGGTGGTCTTTTCCTTACACTTGGCCAGCTTGGGTGGTGTCCCACG	44076648	GeneID:10128	LRPPRC	NM_133259.2	GI:31621304	576	TRUE	2:44075620-44077977
cg10061138	36	3	52504125	NCBI:RefSeq	36.1	CGTGTGCCTTTGGATTTGCTTCAGAACCTCTGATAGAGCCCAGGTCCCGG	52504396	GeneID:23166	STAB1	NM_015136.2	GI:61743977	271	FALSE
cg25086702	36	4	174492134	NCBI:RefSeq	36.1	CGGCAACTTGACGAGCTAGGCCACGGGCCACATCCCCACTAATCTGATTG	174492167	GeneID:3148	HMGB2	NM_002129.2	GI:14141173	33	TRUE	4:174491122-174493309
cg24136586	36	5	81304122	NCBI:RefSeq	36.1	CGGTGTCACCAGCACACCTGGCCCAGTACCCAAAGCACCCTCGAAGTGGG	81303630	GeneID:83734	ATG10	NM_031482.3	GI:33589825	492	TRUE	5:81303168-81304278
cg01495509	36	5	169748956	NCBI:RefSeq	36.1	GCATGGAGGCTTGCCCCAGATGGGGACCAAAAGCTGCTTCCCTGGAGACG	169749216	GeneID:3779	KCNMB1	NM_004137.2	GI:25777641	260	FALSE
cg25553916	36	5	177491361	NCBI:RefSeq	36.1	CGGGAACAGCCAGTGTGAAGGCCCTAGGGCAGAAATCAACTGAGAGTATA	177490634	GeneID:64777	FLJ22318	NM_022762.3	GI:34147687	727	TRUE	5:177489141-177491386
cg19436567	36	6	157141067	NCBI:RefSeq	36.1	CGCACTACAGCAGCAGCTAAACCAGTTCCAGCAGCAGCAGCAGCAGCAGC	157140778	GeneID:57492	ARID1B	NM_175863.2	GI:40068461	289	TRUE	6:157139784-157142922
cg08142684	36	6	160129858	NCBI:RefSeq	36.1	GCTCTGTAGGTATCCAAAGGCCTGACAGCAAACGCTCTGCTAAGTTAGCG	160130725	GeneID:6950	TCP1	NM_030752.2	GI:57863256	867	TRUE	6:160129299-160132269
cg05109049	36	17	26665459	NCBI:RefSeq	36.1	GATAACCCAACTGGCAGCTTTTCTTCTTAGAACATGTAATTTTCTCTTCG	26665217	GeneID:2124	EVI2B	NM_006495.2	GI:20070234	242	FALSE
cg00021527	36	17	31160293	NCBI:RefSeq	36.1	AGGCTTTGCATAACCAAATACTCTGTGTTTATAAGGTCCCTCCTCTTTCG	31160601	GeneID:8148	TAF15	NM_003487.2	GI:21327699	308	TRUE	17:31159972-31161314
Footnote: Gene represents the nearest gene to the given CpG site
