# Supplementary material for: Integrative genomic analysis identifies epigenetic marks that mediate genetic risk for epithelial ovarian cancer
Source: BMC Med Genomics. 2014 Jan 30;7:8. doi: 10.1186/1755-8794-7-8 (PMC3916313; doi:10.1186/1755-8794-7-8)
Supplement: Additional file 9: Table S8 — Information for the 17 SNPs that were identified as potential methylation-mediated relationships between genotype and EOC risk. [file 1755-8794-7-8-S9.xlsx]

## Sheet: Table S6
Table S8: Information for the 17 SNPs that were identified as potential methylation-mediated relationships between genotype and EOC risk
SNP information
SNP	Chromosome	chromPosition	Allele1	Allele2	Band	Gene	Predicted.function	Genotype1	Count	Frequency	Genotype2	Count	Frequency	Genotype3	Count	Frequency	Allele1	Count	Frequency	Allele2	Count	Frequency
rs11210834	chr1	43787437	A	G	p34.2	TIE1	intronic	AA	95	0.5793	GG	8	0.0488	AG	61	0.372	A	251	0.7652	G	77	0.2348
rs11120596	chr1	215850817	C	T	q41	USH2A	intronic	CC	143	0.8667	TT	1	0.0061	CT	21	0.1273	C	307	0.9303	T	23	0.0697
rs11884397	chr2	23885388	G	A	p24.1	KLHL29	intronic	AA	2	0.0121	GG	140	0.8485	AG	23	0.1394	A	27	0.0818	G	303	0.9182
rs2254066	chr2	29889019	C	A	p23.2	ALK	intronic	AA	86	0.5212	CC	10	0.0606	AC	69	0.4182	A	241	0.7303	C	89	0.2697
rs2631958	chr2	29958841	C	T	p23.2	ALK	intronic	CC	10	0.0606	TT	91	0.5515	CT	64	0.3879	C	84	0.2545	T	246	0.7455
rs6754181	chr2	29966380	T	C	p23.2	ALK	intronic	CC	92	0.5576	TT	10	0.0606	CT	63	0.3818	C	247	0.7485	T	83	0.2515
rs1250252	chr2	216313591	T	G	q35			GG	43	0.2606	TT	32	0.1939	GT	90	0.5455	G	176	0.5333	T	154	0.4667
rs1250220	chr2	216320050	C	A	q35			AA	42	0.2545	CC	33	0.2	AC	90	0.5455	A	174	0.5273	C	156	0.4727
rs2289840	chr3	124181739	G	A	q21.2	KALRN	intronic	AA	8	0.0488	GG	90	0.5488	AG	66	0.4024	A	82	0.25	G	246	0.75
rs2294405	chr6	99292136	G	A	q16.1			AA	14	0.0854	GG	73	0.4451	AG	77	0.4695	A	105	0.3201	G	223	0.6799
rs3800524	chr6	168302015	A	G	q27	MLLT4	intronic	AA	77	0.4667	GG	20	0.1212	AG	68	0.4121	A	222	0.6727	G	108	0.3273
rs10488500	chr7	76841259	A	G	q11.23	CCDC146	intronic	AA	133	0.8061	GG	1	0.0061	AG	31	0.1879	A	297	0.9	G	33	0.1
rs2919303	chr8	62214493	T	C	q12.3	CLVS1	intronic	CC	44	0.2667	TT	35	0.2121	CT	86	0.5212	C	174	0.5273	T	156	0.4727
rs9792311	chr8	123940585	T	G	q24.13	ZHX2	intronic	GG	8	0.0485	TT	112	0.6788	GT	45	0.2727	G	61	0.1848	T	269	0.8152
rs12362925	chr11	16875419	T	C	p15.1	PLEKHA7	intronic	CC	1	0.0061	TT	127	0.7697	CT	37	0.2242	C	39	0.1182	T	291	0.8818
rs4457945	chr15	54608127	A	G	q21.3	UNC13C	intronic	AA	59	0.3576	GG	22	0.1333	AG	84	0.5091	A	202	0.6121	G	128	0.3879
rs460380	chr21	46028864	C	A	q22.3	TSPEAR	intronic	AA	57	0.3455	CC	28	0.1697	AC	80	0.4848	A	194	0.5879	C	136	0.4121
